# Supplementary material for: Dichlorido[1-(8-quinolylimino­meth­yl)-2-naphtholato]iron(III)
Source: Acta Crystallogr Sect E Struct Rep Online. 2009 Jun 20;65(Pt 7):m800. doi: 10.1107/S1600536809022880 (PMC2969382; doi:10.1107/S1600536809022880)
Supplement: Supplementary file 1 [file e-65-0m800-sup1.cif]

##############################################################################
###                                                                        ###
###        Electronic paper (Acta Crystallographica Section E)             ###
###                                                                        ###
##############################################################################
#                                                                            #
# This CIF contains the data in a paper accepted for publication in Acta     #
# Crystallographica Section E. It conforms to the requirements of Notes      #
# for Authors for Section E, and has been peer reviewed under the auspices   #
# of the IUCr Commission on Journals.                                        #
#                                                                            #
# Full details of the Crystallographic Information File format               #
# are given in the paper "The Crystallographic Information File (CIF):       #
# a New Standard Archive File for Crystallography" by S. R. Hall, F. H.      #
# Allen and I. D. Brown [Acta Cryst. (1991), A47, 655-685].                  #
#                                                                            #
# The current version of the core CIF dictionary is obtainable from          #
# ftp://ftp.iucr.org/pub/cif_core.dic. The current version number is 2.4.    #
#                                                                            #
# Software is freely available for graphical display of the structure(s) in  #
# this CIF.  For information consult the CIF home page http://www.iucr.org/  #
# cif/home.html                                                              #
#                                                                            #
# This file may be used for bona fide research purposes within the           #
# scientific community so long as proper attribution is given to the journal # 
# article from which it was obtained.                                        #
#                                                                            #
##############################################################################
                                             
data_I
_audit_creation_method     SHELXL-97
_chemical_name_systematic
;
Dichlorido[1-(8-quinolyliminomethyl)-2-naphtholato]iron(III)
;
_chemical_name_common     ?
_chemical_formula_moiety     'C20 H13 Cl2 Fe N2 O'
_chemical_formula_sum     'C20 H13 Cl2 Fe N2 O'
_chemical_formula_iupac     '[Fe Cl2 (C20 H13 N2 O)]'
_chemical_formula_weight     424.07
_chemical_melting_point     ?
_symmetry_cell_setting     monoclinic
_symmetry_space_group_name_H-M     'P 21/n'
_symmetry_space_group_name_Hall     '-P 2yn'
loop_
    _symmetry_equiv_pos_as_xyz
    'x, y, z'
    '-x+1/2, y+1/2, -z+1/2'
    '-x, -y, -z'
    'x-1/2, -y-1/2, z-1/2'
_cell_length_a     7.6177(5)
_cell_length_b     18.5256(11)
_cell_length_c     12.2073(7)
_cell_angle_alpha     90.00
_cell_angle_beta     91.1612(16)
_cell_angle_gamma     90.00
_cell_volume     1722.37(18)
_cell_formula_units_Z     4
_cell_measurement_reflns_used     15565
_cell_measurement_theta_min     3.13
_cell_measurement_theta_max     27.71
_cell_measurement_temperature     293(2)
_exptl_crystal_description     'needle'
_exptl_crystal_colour     'black'
_exptl_crystal_size_max     0.80
_exptl_crystal_size_mid     0.20
_exptl_crystal_size_min     0.10
_exptl_crystal_density_diffrn     1.635
_exptl_crystal_density_meas     ?
_exptl_crystal_density_method     'not measured'
_exptl_crystal_F_000     860
_exptl_absorpt_coefficient_mu     1.197
_exptl_absorpt_correction_type     multi-scan
_exptl_absorpt_process_details     '(<i>ABSCOR</i>; Higashi, 2001)'
_exptl_absorpt_correction_T_min     0.4476
_exptl_absorpt_correction_T_max     0.8896
_exptl_special_details
;
;
_diffrn_ambient_temperature     293(2)
_diffrn_radiation_type     MoK\a
_diffrn_radiation_wavelength     0.71075
_diffrn_radiation_source     'fine-focus sealed tube'
_diffrn_radiation_monochromator     graphite
_diffrn_measurement_device_type     'Rigaku R-AXIS RAPID'
_diffrn_measurement_method     \w
_diffrn_detector_area_resol_mean     ?
_diffrn_reflns_number     17621
_diffrn_reflns_av_R_equivalents     0.0336
_diffrn_reflns_av_sigmaI/netI     0.0256
_diffrn_reflns_theta_min     3.12
_diffrn_reflns_theta_max     27.48
_diffrn_reflns_theta_full     27.48
_diffrn_measured_fraction_theta_max     0.999
_diffrn_measured_fraction_theta_full     0.999
_diffrn_reflns_limit_h_min     -9
_diffrn_reflns_limit_h_max     9
_diffrn_reflns_limit_k_min     -24
_diffrn_reflns_limit_k_max     23
_diffrn_reflns_limit_l_min     -15
_diffrn_reflns_limit_l_max     15
_diffrn_standards_number     ?
_diffrn_standards_interval_count     ?
_diffrn_standards_interval_time     ?
_diffrn_standards_decay_%     ?
_refine_special_details
;
Refinement of <i>F</i>^2^ against ALL reflections. The weighted <i>R</i>-factor
<i>wR</i> and goodness of fit <i>S</i> are based on <i>F</i>^2^, conventional
<i>R</i>-factors <i>R</i> are based on <i>F</i>, with <i>F</i> set to zero for
negative <i>F</i>^2^. The threshold expression of <i>F</i>^2^ >
\s(<i>F</i>^2^) is used only for calculating <i>R</i>-factors(gt) <i>etc</i>.
and is not relevant to the choice of reflections for refinement.
<i>R</i>-factors based on <i>F</i>^2^ are statistically about twice as large
as those based on <i>F</i>, and <i>R</i>- factors based on ALL data will be
even larger.
;
_reflns_number_total     3934
_reflns_number_gt     3182
_reflns_threshold_expression     I>2\s(I)
_refine_ls_structure_factor_coef     Fsqd
_refine_ls_matrix_type     full
_refine_ls_R_factor_all     0.0499
_refine_ls_R_factor_gt     0.0370
_refine_ls_wR_factor_gt     0.0848
_refine_ls_wR_factor_ref     0.0898
_refine_ls_goodness_of_fit_ref     1.075
_refine_ls_restrained_S_all     1.075
_refine_ls_number_reflns     3934
_refine_ls_number_parameters     235
_refine_ls_number_restraints     0
_refine_ls_hydrogen_treatment     constr
_refine_ls_weighting_scheme     calc
_refine_ls_weighting_details
         'calc w=1/[\s^2^(Fo^2^)+(0.0395P)^2^+0.7323P] where P=(Fo^2^+2Fc^2^)/3'
_atom_sites_solution_hydrogens     geom
_atom_sites_solution_primary     direct
_atom_sites_solution_secondary     difmap
_refine_ls_shift/su_max     0.001
_refine_ls_shift/su_mean     0.000
_refine_diff_density_max     0.435
_refine_diff_density_min     -0.249
_refine_ls_extinction_method     none
_refine_ls_extinction_coef     ?
loop_
    _atom_type_symbol
    _atom_type_description
    _atom_type_scat_dispersion_real
    _atom_type_scat_dispersion_imag
    _atom_type_scat_source
    'C' 'C' 0.0033 0.0016
                         'International Tables Vol C Tables 4.2.6.8 and 6.1.1.4'
    'H' 'H' 0.0000 0.0000
                         'International Tables Vol C Tables 4.2.6.8 and 6.1.1.4'
    'N' 'N' 0.0061 0.0033
                         'International Tables Vol C Tables 4.2.6.8 and 6.1.1.4'
    'O' 'O' 0.0106 0.0060
                         'International Tables Vol C Tables 4.2.6.8 and 6.1.1.4'
    'Fe' 'Fe' 0.3463 0.8444
                         'International Tables Vol C Tables 4.2.6.8 and 6.1.1.4'
    'Cl' 'Cl' 0.1484 0.1585
                         'International Tables Vol C Tables 4.2.6.8 and 6.1.1.4'
_computing_data_collection     'PROCESS-AUTO (Rigaku, 1998)'
_computing_cell_refinement     'PROCESS-AUTO (Rigaku, 1998)'
_computing_data_reduction
               'CrystalClear (Molecular Structure Corporation and Rigaku, 2002)'
_computing_structure_solution     'SHELXS97 (Sheldrick, 2008)'
_computing_structure_refinement     'SHELXL97 (Sheldrick, 2008)'
_computing_molecular_graphics     'Yadokari--XG (Wakita, 2000)'
_computing_publication_material     'SHELXL97 (Sheldrick, 2008)'
loop_
    _atom_site_type_symbol
    _atom_site_label
    _atom_site_fract_x
    _atom_site_fract_y
    _atom_site_fract_z
    _atom_site_U_iso_or_equiv
    _atom_site_adp_type
    _atom_site_calc_flag
    _atom_site_refinement_flags
    _atom_site_occupancy
    _atom_site_disorder_assembly
    _atom_site_disorder_group
    Fe Fe1 0.16122(4) 0.072865(16) 0.67792(2) 0.03433(11) Uani d . 1 . .
    C C1 0.1279(3) -0.04180(15) 0.8607(2) 0.0498(6) Uani d . 1 . .
    H H1 0.0834 -0.0042 0.9022 0.060 Uiso calc R 1 . .
    C C2 0.1519(4) -0.10907(17) 0.9103(2) 0.0599(7) Uani d . 1 . .
    H H2 0.1216 -0.1161 0.9830 0.072 Uiso calc R 1 . .
    C C3 0.2195(4) -0.16364(16) 0.8515(2) 0.0562(7) Uani d . 1 . .
    H H3 0.2361 -0.2086 0.8839 0.067 Uiso calc R 1 . .
    C C4 0.2653(3) -0.15321(13) 0.74142(19) 0.0409(5) Uani d . 1 . .
    C C5 0.3412(3) -0.20622(12) 0.6755(2) 0.0485(6) Uani d . 1 . .
    H H4 0.3632 -0.2521 0.7035 0.058 Uiso calc R 1 . .
    C C6 0.3825(3) -0.19030(12) 0.5702(2) 0.0451(6) Uani d . 1 . .
    H H5 0.4356 -0.2254 0.5276 0.054 Uiso calc R 1 . .
    C C7 0.3470(3) -0.12257(12) 0.52462(19) 0.0401(5) Uani d . 1 . .
    H H6 0.3743 -0.1136 0.4520 0.048 Uiso calc R 1 . .
    C C8 0.2723(3) -0.06922(10) 0.58598(17) 0.0306(4) Uani d . 1 . .
    C C9 0.2340(3) -0.08413(11) 0.69642(17) 0.0329(4) Uani d . 1 . .
    C C10 0.2480(3) 0.01983(11) 0.44882(17) 0.0321(4) Uani d . 1 . .
    H H7 0.2835 -0.0167 0.4020 0.038 Uiso calc R 1 . .
    C C11 0.2188(3) 0.08832(11) 0.40091(17) 0.0327(4) Uani d . 1 . .
    C C12 0.1502(3) 0.14570(12) 0.46229(19) 0.0399(5) Uani d . 1 . .
    C C13 0.1253(3) 0.21425(13) 0.4125(2) 0.0495(6) Uani d . 1 . .
    H H13 0.0767 0.2516 0.4526 0.059 Uiso calc R 1 . .
    C C14 0.1709(3) 0.22598(14) 0.3084(2) 0.0524(7) Uani d . 1 . .
    H H12 0.1570 0.2719 0.2789 0.063 Uiso calc R 1 . .
    C C15 0.2392(3) 0.17054(13) 0.24256(19) 0.0441(6) Uani d . 1 . .
    C C16 0.2835(4) 0.18369(17) 0.1329(2) 0.0600(8) Uani d . 1 . .
    H H11 0.2733 0.2303 0.1052 0.072 Uiso calc R 1 . .
    C C17 0.3403(4) 0.13057(19) 0.0673(2) 0.0655(8) Uani d . 1 . .
    H H10 0.3656 0.1400 -0.0055 0.079 Uiso calc R 1 . .
    C C18 0.3606(4) 0.06130(17) 0.1099(2) 0.0586(7) Uani d . 1 . .
    H H9 0.3989 0.0244 0.0647 0.070 Uiso calc R 1 . .
    C C19 0.3254(3) 0.04645(14) 0.21726(19) 0.0450(6) Uani d . 1 . .
    H H8 0.3441 0.0001 0.2444 0.054 Uiso calc R 1 . .
    C C20 0.2612(3) 0.10040(12) 0.28673(18) 0.0354(5) Uani d . 1 . .
    N N1 0.1657(2) -0.02918(10) 0.75694(14) 0.0366(4) Uani d . 1 . .
    N N2 0.2306(2) 0.00218(9) 0.55195(14) 0.0305(4) Uani d . 1 . .
    O O1 0.1072(3) 0.13872(9) 0.56416(14) 0.0559(5) Uani d . 1 . .
    Cl Cl1 0.40989(8) 0.11675(4) 0.74667(6) 0.05373(18) Uani d . 1 . .
    Cl Cl2 -0.06535(9) 0.11031(4) 0.77771(7) 0.0629(2) Uani d . 1 . .
loop_
    _atom_site_aniso_label
    _atom_site_aniso_U_11
    _atom_site_aniso_U_22
    _atom_site_aniso_U_33
    _atom_site_aniso_U_12
    _atom_site_aniso_U_13
    _atom_site_aniso_U_23
    Fe1 0.03643(18) 0.03247(18) 0.03430(17) 0.00072(13) 0.00555(13) -0.00741(13)
    C1 0.0496(15) 0.0636(17) 0.0365(12) -0.0030(13) 0.0074(11) 0.0006(12)
    C2 0.0656(18) 0.076(2) 0.0387(14) -0.0091(16) 0.0045(13) 0.0150(14)
    C3 0.0592(17) 0.0552(16) 0.0539(15) -0.0136(13) -0.0071(13) 0.0222(13)
    C4 0.0372(12) 0.0376(12) 0.0476(13) -0.0079(10) -0.0082(10) 0.0090(10)
    C5 0.0510(15) 0.0290(12) 0.0650(16) -0.0031(11) -0.0136(13) 0.0054(11)
    C6 0.0474(14) 0.0306(11) 0.0569(15) 0.0025(10) -0.0076(12) -0.0099(10)
    C7 0.0459(13) 0.0345(12) 0.0400(12) 0.0007(10) 0.0006(10) -0.0067(9)
    C8 0.0299(10) 0.0264(10) 0.0354(11) -0.0023(8) -0.0013(8) -0.0019(8)
    C9 0.0282(10) 0.0336(11) 0.0367(11) -0.0055(9) -0.0026(8) 0.0006(9)
    C10 0.0328(11) 0.0313(11) 0.0322(10) 0.0007(9) 0.0034(8) -0.0047(8)
    C11 0.0314(11) 0.0317(11) 0.0348(11) -0.0002(9) -0.0015(9) -0.0010(8)
    C12 0.0397(12) 0.0377(12) 0.0420(12) 0.0075(10) -0.0076(10) -0.0035(10)
    C13 0.0530(15) 0.0365(13) 0.0583(16) 0.0138(11) -0.0138(12) -0.0061(11)
    C14 0.0528(16) 0.0383(13) 0.0654(18) 0.0043(11) -0.0165(13) 0.0139(12)
    C15 0.0390(13) 0.0461(14) 0.0466(13) -0.0034(11) -0.0099(10) 0.0126(11)
    C16 0.0582(17) 0.0689(19) 0.0525(16) -0.0071(15) -0.0085(14) 0.0291(14)
    C17 0.0636(19) 0.092(2) 0.0408(14) -0.0143(17) 0.0042(13) 0.0187(15)
    C18 0.0532(16) 0.080(2) 0.0431(14) -0.0083(14) 0.0114(12) -0.0013(14)
    C19 0.0465(14) 0.0495(14) 0.0391(12) -0.0061(11) 0.0077(11) 0.0021(11)
    C20 0.0307(11) 0.0381(11) 0.0372(11) -0.0044(9) -0.0033(9) 0.0049(9)
    N1 0.0371(10) 0.0410(10) 0.0317(9) -0.0036(8) 0.0040(8) -0.0004(8)
    N2 0.0339(9) 0.0276(8) 0.0301(9) 0.0004(7) 0.0020(7) -0.0019(7)
    O1 0.0798(13) 0.0474(10) 0.0406(9) 0.0282(9) 0.0024(9) -0.0061(8)
    Cl1 0.0437(3) 0.0501(4) 0.0674(4) -0.0116(3) 0.0018(3) -0.0121(3)
    Cl2 0.0552(4) 0.0489(4) 0.0858(5) 0.0031(3) 0.0354(4) -0.0098(3)
_geom_special_details
;
All e.s.d.'s (except the e.s.d. in the dihedral angle between two l.s. planes)
are estimated using the full covariance matrix. The cell e.s.d.'s are taken
into account individually in the estimation of e.s.d.'s in distances, angles
and torsion angles; correlations between e.s.d.'s in cell parameters are only
used when they are defined by crystal symmetry. An approximate (isotropic)
treatment of cell e.s.d.'s is used for estimating e.s.d.'s involving l.s.
planes.
;
loop_
    _geom_bond_atom_site_label_1
    _geom_bond_atom_site_label_2
    _geom_bond_site_symmetry_2
    _geom_bond_distance
    _geom_bond_publ_flag
    Fe1 O1 . 1.8876(17) ?
    Fe1 N2 . 2.0957(17) ?
    Fe1 N1 . 2.1223(19) ?
    Fe1 Cl1 . 2.2111(7) ?
    Fe1 Cl2 . 2.2426(7) ?
    C1 C2 . 1.396(4) ?
    C1 N1 . 1.325(3) ?
    C1 H1 . 0.9300 ?
    C2 C3 . 1.349(4) ?
    C2 H2 . 0.9300 ?
    C3 C4 . 1.408(3) ?
    C3 H3 . 0.9300 ?
    C4 C5 . 1.402(3) ?
    C4 C9 . 1.411(3) ?
    C5 C6 . 1.362(4) ?
    C5 H4 . 0.9300 ?
    C6 H5 . 0.9300 ?
    C6 C7 . 1.397(3) ?
    C7 C8 . 1.371(3) ?
    C7 H6 . 0.9300 ?
    C8 C9 . 1.412(3) ?
    C8 N2 . 1.420(3) ?
    C9 N1 . 1.367(3) ?
    C10 C11 . 1.413(3) ?
    C10 N2 . 1.310(3) ?
    C10 H7 . 0.9300 ?
    C11 C12 . 1.407(3) ?
    C11 C20 . 1.454(3) ?
    C12 C13 . 1.419(3) ?
    C12 O1 . 1.299(3) ?
    C13 C14 . 1.342(4) ?
    C13 H13 . 0.9300 ?
    C14 C15 . 1.410(4) ?
    C14 H12 . 0.9300 ?
    C15 C16 . 1.408(4) ?
    C15 C20 . 1.416(3) ?
    C16 C17 . 1.346(4) ?
    C16 H11 . 0.9300 ?
    C17 H10 . 0.9300 ?
    C18 C17 . 1.392(4) ?
    C18 H9 . 0.9300 ?
    C19 C18 . 1.371(3) ?
    C19 H8 . 0.9300 ?
    C20 C19 . 1.405(3) ?
loop_
    _geom_angle_atom_site_label_1
    _geom_angle_atom_site_label_2
    _geom_angle_atom_site_label_3
    _geom_angle_site_symmetry_1
    _geom_angle_site_symmetry_3
    _geom_angle
    _geom_angle_publ_flag
    Fe1 N1 C1 . . 126.14(17) ?
    Fe1 N1 C9 . . 114.86(14) ?
    Fe1 N2 C8 . . 115.18(13) ?
    Fe1 N2 C10 . . 125.53(14) ?
    Fe1 O1 C12 . . 135.52(15) ?
    C1 C2 C3 . . 119.1(2) ?
    C1 C2 H2 . . 120.5 ?
    C1 N1 C9 . . 118.5(2) ?
    C2 C1 N1 . . 122.9(3) ?
    C2 C1 H1 . . 118.5 ?
    C2 C3 C4 . . 120.7(2) ?
    C2 C3 H3 . . 119.7 ?
    C3 C2 H2 . . 120.5 ?
    C3 C4 C5 . . 124.4(2) ?
    C3 C4 C9 . . 116.9(2) ?
    C4 C3 H3 . . 119.7 ?
    C4 C5 C6 . . 119.8(2) ?
    C4 C5 H4 . . 120.1 ?
    C4 C9 C8 . . 120.8(2) ?
    C4 C9 N1 . . 121.9(2) ?
    C5 C4 C9 . . 118.7(2) ?
    C5 C6 C7 . . 121.6(2) ?
    C5 C6 H5 . . 119.2 ?
    C6 C5 H4 . . 120.1 ?
    C6 C7 C8 . . 120.6(2) ?
    C6 C7 H6 . . 119.7 ?
    C7 C6 H5 . . 119.2 ?
    C7 C8 C9 . . 118.47(19) ?
    C7 C8 N2 . . 127.17(19) ?
    C8 C7 H6 . . 119.7 ?
    C8 C9 N1 . . 117.29(19) ?
    C8 N2 C10 . . 119.16(17) ?
    C9 C8 N2 . . 114.34(18) ?
    C10 C11 C12 . . 121.0(2) ?
    C10 C11 C20 . . 119.91(19) ?
    C11 C10 N2 . . 127.14(19) ?
    C11 C10 H7 . . 116.4 ?
    C11 C12 C13 . . 119.7(2) ?
    C11 C12 O1 . . 122.6(2) ?
    C11 C20 C15 . . 118.6(2) ?
    C11 C20 C19 . . 123.8(2) ?
    C12 C11 C20 . . 119.1(2) ?
    C12 C13 H13 . . 119.5 ?
    C13 C12 O1 . . 117.7(2) ?
    C13 C14 C15 . . 121.8(2) ?
    C13 C14 H12 . . 119.1 ?
    C14 C13 C12 . . 121.1(2) ?
    C14 C13 H13 . . 119.5 ?
    C14 C15 C20 . . 119.6(2) ?
    C15 C14 H12 . . 119.1 ?
    C15 C16 H11 . . 119.2 ?
    C15 C20 C19 . . 117.6(2) ?
    C16 C15 C14 . . 120.9(2) ?
    C16 C15 C20 . . 119.5(2) ?
    C16 C17 C18 . . 119.1(3) ?
    C16 C17 H10 . . 120.4 ?
    C17 C16 C15 . . 121.7(3) ?
    C17 C16 H11 . . 119.2 ?
    C17 C18 C19 . . 121.3(3) ?
    C17 C18 H9 . . 119.3 ?
    C18 C17 H10 . . 120.4 ?
    C18 C19 C20 . . 120.8(3) ?
    C18 C19 H8 . . 119.6 ?
    C19 C18 H9 . . 119.3 ?
    C20 C19 H8 . . 119.6 ?
    N1 Fe1 N2 . . 77.00(7) ?
    N1 Fe1 O1 . . 155.70(8) ?
    N1 Fe1 Cl1 . . 98.59(5) ?
    N1 Fe1 Cl2 . . 91.95(5) ?
    N1 C1 H1 . . 118.5 ?
    N2 Fe1 O1 . . 85.32(7) ?
    N2 Fe1 Cl1 . . 106.34(5) ?
    N2 Fe1 Cl2 . . 143.16(5) ?
    N2 C10 H7 . . 116.4 ?
    O1 Fe1 Cl1 . . 102.35(7) ?
    O1 Fe1 Cl2 . . 92.36(6) ?
    Cl1 Fe1 Cl2 . . 110.06(3) ?
loop_
    _geom_hbond_atom_site_label_D
    _geom_hbond_atom_site_label_H
    _geom_hbond_atom_site_label_A
    _geom_hbond_site_symmetry_A
    _geom_hbond_distance_DH
    _geom_hbond_distance_HA
    _geom_hbond_distance_DA
    _geom_hbond_angle_DHA
    C14 H12 Cl1 4_565 0.93 2.81 3.598(2) 143
    C19 H8 Cl1 3_656 0.93 2.86 3.656(2) 144
data_global
_journal_date_recd_electronic     2009-05-29
_journal_date_accepted     2009-06-15
_journal_name_full     'Acta Crystallographica, Section E'
_journal_year     2009
_journal_volume     65
_journal_issue      7
_journal_page_first     m800
_journal_page_last     m800
_journal_paper_category     QM
_journal_coeditor_code     IS2429
_publ_contact_author_name     'Shinya Hayami'
_publ_contact_author_address
;
Department of Science, Graduate School of Science and Technology, Kumamoto
University, Kurokami 2-39-1, Kumamoto 860-8555, Japan
;
_publ_contact_author_email     'hayami@sci.kumamoto-u.ac.jp'
_publ_contact_author_fax     '81-96-342-3469'
_publ_contact_author_phone     '81-96-342-3469'
_publ_section_title
;
Dichlorido[1-(8-quinolyliminomethyl)-2-naphtholato]iron(III)
;
loop_
    _publ_author_name
    _publ_author_footnote
    _publ_author_address
    'Urakami, Daisuke' .
;
Department of Chemistry, Graduate School of Science, Hiroshima University
Kagamiyama, Higashi--Hiroshima 739-8526, Japan
;
    'Inoue, Katsuya' .
;
Department of Chemistry and Institute for Advanced Materials Research
Hiroshima University, Kagamiyama, Higashi--Hiroshima 739-8526, Japan
;
    'Hayami, Shinya' .
;
Department of Science, Graduate School of Science and Technology
Kumamoto University, Kurokami, Kumamoto 860-8555, Japan
;
