# Supplementary material for: Dichlorido[1-(8-quinolylimino­meth­yl)-2-naphtholato]iron(III)
Source: Acta Crystallogr Sect E Struct Rep Online. 2009 Jun 20;65(Pt 7):m800. doi: 10.1107/S1600536809022880 (PMC2969382; doi:10.1107/S1600536809022880)
Supplement: Supplementary file 2 [file e-65-0m800-Isup2.hkl]

# 
# h,k,l, Fc-squared, Fo-squared, sigma(Fo-squared) and status flag 
# 
data_I
_shelx_title '[Fe(qnal)]Cl in P21/n' 
_shelx_refln_list_code          4 
_shelx_F_calc_maximum      306.23 
_exptl_crystal_F_000       860.00 
_reflns_d_resolution_high  0.7701 
 
loop_ 
 _symmetry_equiv_pos_as_xyz 
 'x, y, z' 
 '-x+1/2, y+1/2, -z+1/2' 
 '-x, -y, -z' 
 'x-1/2, -y-1/2, z-1/2' 
 
_cell_length_a     7.6177 
_cell_length_b    18.5256 
_cell_length_c    12.2073 
_cell_angle_alpha  90.000 
_cell_angle_beta   91.161 
_cell_angle_gamma  90.000 
 
_shelx_F_squared_multiplier     1.000 
 
loop_ 
 _refln_index_h 
 _refln_index_k 
 _refln_index_l 
 _refln_F_squared_calc 
 _refln_F_squared_meas 
 _refln_F_squared_sigma 
 _refln_observed_status 
   2   0   0    46310.87    50967.35    310.10 o 
   4   0   0     5108.42     5056.17     58.75 o 
   6   0   0        9.09       26.30      8.95 o 
   8   0   0       36.71      101.71     67.48 o 
   2   1   0     1891.66     2122.97     15.83 o 
   3   1   0     3580.49     3626.56     26.25 o 
   4   1   0     3138.14     3202.36     28.83 o 
   5   1   0      556.43      589.74     11.58 o 
   6   1   0      357.06      381.11      9.61 o 
   7   1   0      147.19      149.91      7.47 o 
   8   1   0      344.33      356.58     20.03 o 
   9   1   0      233.22      234.60     13.84 o 
   1   2   0     8246.97     8550.38     42.24 o 
   2   2   0     2851.89     3138.65     21.32 o 
   3   2   0      237.50      241.24      4.33 o 
   4   2   0        3.16        6.57      4.22 o 
   5   2   0     2204.39     2187.23     27.90 o 
   6   2   0       98.33      102.20      5.86 o 
   7   2   0        1.93        0.05      4.05 o 
   8   2   0        1.66       13.53      7.04 o 
   9   2   0        2.30       17.05      9.99 o 
   1   3   0      250.99      219.08      4.02 o 
   2   3   0     5565.80     6226.97     32.25 o 
   3   3   0     1215.90     1303.59     11.57 o 
   4   3   0     4942.94     4814.51     42.19 o 
   5   3   0        3.97        7.85      3.13 o 
   6   3   0        1.15        3.82      4.27 o 
   7   3   0        7.53       21.61      4.86 o 
   8   3   0      354.77      414.64     13.28 o 
   9   3   0       11.89       15.95      8.65 o 
   0   4   0    30563.99    32207.57    176.21 o 
   1   4   0     2929.28     2879.64     20.77 o 
   2   4   0      553.60      489.73      4.40 o 
   3   4   0        1.15        0.53      1.38 o 
   4   4   0      903.52      843.16     10.23 o 
   5   4   0     1690.98     1693.63     21.27 o 
   6   4   0      629.94      679.17     12.56 o 
   7   4   0      301.15      305.18     10.09 o 
   8   4   0       44.64       58.74      9.68 o 
   9   4   0        3.82       16.39      8.73 o 
   1   5   0     1414.96     1402.28      8.54 o 
   2   5   0     1177.17     1055.38      7.16 o 
   3   5   0      417.82      337.83      4.76 o 
   4   5   0      136.81      126.52      5.98 o 
   5   5   0      194.97      195.63      8.05 o 
   6   5   0       96.73       95.05      7.71 o 
   7   5   0       60.17       64.68      5.41 o 
   8   5   0        7.37       16.67      6.43 o 
   9   5   0      204.75      188.08     14.94 o 
   0   6   0     6095.35     6441.48     66.69 o 
   1   6   0      189.99      165.55      3.48 o 
   2   6   0      120.07      145.90      2.96 o 
   3   6   0      558.97      566.15      8.48 o 
   4   6   0     1560.19     1529.99     15.33 o 
   5   6   0        1.16        9.31      4.66 o 
   6   6   0      549.40      530.78     10.65 o 
   7   6   0      435.13      411.14     12.56 o 
   8   6   0      184.21      199.98     14.75 o 
   9   6   0       33.71       24.90      9.02 o 
   1   7   0      613.63      588.96      5.87 o 
   2   7   0      583.68      551.44      4.82 o 
   3   7   0     2401.38     2255.94     30.90 o 
   4   7   0     3380.50     3308.45     51.96 o 
   5   7   0       45.43       35.83      3.87 o 
   6   7   0       19.93       20.53      6.18 o 
   7   7   0      247.69      264.52     13.80 o 
   8   7   0      234.94      259.36     16.11 o 
   9   7   0      107.57      162.34     36.31 o 
   0   8   0      142.42      173.02      5.65 o 
   1   8   0      619.63      603.07      6.76 o 
   2   8   0     3791.61     3758.50     75.98 o 
   3   8   0      130.58      117.19      3.83 o 
   4   8   0        1.68        0.37      3.28 o 
   5   8   0      435.47      393.21     22.48 o 
   6   8   0     1786.54     1783.30     35.41 o 
   7   8   0       35.05       53.04      9.62 o 
   8   8   0       11.25       11.40      8.71 o 
   9   8   0        5.29        7.41      8.76 o 
   1   9   0       27.28       23.42      2.24 o 
   2   9   0     4030.63     3968.59     44.93 o 
   3   9   0      847.35      843.80     14.40 o 
   4   9   0     1195.54     1182.81     21.69 o 
   5   9   0       49.07       52.38      6.20 o 
   6   9   0       92.22       82.37     10.05 o 
   7   9   0      215.16      242.18     15.41 o 
   8   9   0      157.93      167.05     15.69 o 
   9   9   0       17.15       16.06     10.26 o 
   0  10   0     1444.08     1581.55     22.34 o 
   1  10   0      870.95      814.27      9.72 o 
   2  10   0      153.24      134.95      4.96 o 
   3  10   0        2.51        2.11      2.84 o 
   4  10   0      173.03      155.34      8.54 o 
   5  10   0     1427.18     1423.21     29.41 o 
   6  10   0      837.30      839.08     23.39 o 
   7  10   0     1146.15     1109.45     30.67 o 
   8  10   0        5.42        6.45      8.26 o 
   1  11   0       18.65       13.56      2.53 o 
   2  11   0     6154.29     5997.46     57.50 o 
   3  11   0      117.63      103.79      8.09 o 
   4  11   0        2.51        4.65      3.48 o 
   5  11   0      167.24      154.07     11.57 o 
   6  11   0       25.35       36.52      8.63 o 
   7  11   0       41.83       30.38      9.78 o 
   8  11   0       15.45       16.09      9.12 o 
   0  12   0        1.71       12.24      3.76 o 
   1  12   0     1421.38     1397.21     18.45 o 
   2  12   0     3258.96     3408.25     38.94 o 
   3  12   0     2336.79     2340.07     29.96 o 
   4  12   0     1859.53     1836.10     51.62 o 
   5  12   0     2652.25     2623.67     47.48 o 
   6  12   0       20.20       48.99     11.19 o 
   7  12   0      602.51      549.12     23.92 o 
   8  12   0       17.44       26.32     10.55 o 
   1  13   0     1203.34     1145.46     27.09 o 
   2  13   0     1302.44     1277.02     20.94 o 
   3  13   0     3786.70     3726.29     45.23 o 
   4  13   0       32.06       33.25      7.79 o 
   5  13   0       44.73       42.66      9.40 o 
   6  13   0        2.93       -7.87      7.87 o 
   7  13   0      126.09      112.12     13.00 o 
   8  13   0       40.52       36.96     11.02 o 
   0  14   0      583.88      598.45     15.08 o 
   1  14   0       95.48      100.82      6.47 o 
   2  14   0     1560.72     1597.53     25.34 o 
   3  14   0      129.27      116.30     11.58 o 
   4  14   0      190.19      181.86     11.85 o 
   5  14   0       13.98       19.32      7.83 o 
   6  14   0      936.97      954.97     28.78 o 
   7  14   0       36.52       37.45     11.31 o 
   8  14   0       37.79       24.68     10.31 o 
   1  15   0        1.08       -2.93      2.93 o 
   2  15   0     3306.85     3398.46     46.07 o 
   3  15   0       57.87       62.63      9.53 o 
   4  15   0        8.65       12.02      6.93 o 
   5  15   0       12.84       18.78      8.65 o 
   6  15   0        0.23       -8.98      8.98 o 
   7  15   0       26.05       38.80     10.34 o 
   0  16   0      374.89      397.55     14.25 o 
   1  16   0      437.86      466.35     12.63 o 
   2  16   0       67.18       58.76      9.77 o 
   3  16   0      282.86      260.31     10.66 o 
   4  16   0      296.95      310.45     15.77 o 
   5  16   0      273.56      256.72     19.33 o 
   6  16   0        2.66        2.96      8.26 o 
   7  16   0       90.97      115.44     15.06 o 
   1  17   0      106.30      102.35      8.00 o 
   2  17   0     1649.15     1595.26     36.20 o 
   3  17   0      176.10      202.59     13.26 o 
   4  17   0       61.83       66.46     10.97 o 
   5  17   0       67.61       87.59     11.15 o 
   6  17   0        0.13       12.88     14.20 o 
   0  18   0       69.93       54.21      8.58 o 
   1  18   0      650.75      620.80     16.70 o 
   2  18   0      184.99      193.41      9.86 o 
   3  18   0       33.47       29.66      8.01 o 
   4  18   0       16.87       11.08      8.43 o 
   5  18   0      125.72      151.44     14.71 o 
   6  18   0      176.28      199.12     17.62 o 
   1  19   0        9.74        6.71      6.73 o 
   2  19   0        0.61        0.03      4.92 o 
   3  19   0      260.90      255.98     15.64 o 
   4  19   0      526.18      530.20     21.40 o 
   5  19   0       77.39       73.71     13.06 o 
   6  19   0        2.66        1.96      9.61 o 
   0  20   0      480.24      519.98     25.19 o 
   1  20   0        2.05        2.58      5.08 o 
   2  20   0       80.30       93.32     10.56 o 
   3  20   0        9.04        4.35      7.52 o 
   4  20   0      121.68      127.26     21.82 o 
   5  20   0       19.28       17.07      9.76 o 
   1  21   0       34.64       40.94      8.55 o 
   2  21   0       76.35       77.06     10.58 o 
   3  21   0      123.57      123.61     21.46 o 
   4  21   0       59.58       88.26     13.55 o 
   0  22   0      530.06      568.02     69.79 o 
   1  22   0       28.99       25.83     14.27 o 
   2  22   0        1.49       17.74     13.06 o 
   3  22   0       96.44      111.11     14.68 o 
   4  22   0       64.99       59.83     14.26 o 
   1  23   0       12.91       19.62      9.68 o 
   2  23   0       12.78       11.47     10.99 o 
   0  24   0        0.03        4.05     15.67 o 
  -9   0   1        4.92       11.60     11.48 o 
  -7   0   1       64.47       70.73      9.37 o 
  -5   0   1     1836.00     1917.83     31.29 o 
  -3   0   1      918.27      938.02     13.28 o 
  -1   0   1    14787.03    14538.58    129.39 o 
   1   0   1     2961.89     2893.00     56.41 o 
   3   0   1     6168.40     6360.82     70.96 o 
   5   0   1     4391.11     4340.04     91.86 o 
   7   0   1       33.05       31.79      8.43 o 
   9   0   1       16.71       11.19     11.92 o 
  -9   1   1      137.24      126.26     11.67 o 
  -8   1   1     1315.37     1375.70     27.70 o 
  -7   1   1       16.72       32.12      7.49 o 
  -6   1   1      286.87      278.76     16.97 o 
  -5   1   1      351.12      347.42      8.05 o 
  -4   1   1     7337.14     7755.51     80.42 o 
  -3   1   1      952.86      879.15     14.61 o 
  -2   1   1      107.83      136.43      2.43 o 
  -1   1   1        3.86        9.01      1.05 o 
   1   1   1     2337.58     2285.18     28.10 o 
   2   1   1    17874.91    18801.15     87.81 o 
   3   1   1        0.96        2.99      2.24 o 
   4   1   1    13182.88    14249.90    111.75 o 
   5   1   1       40.68       49.03      6.93 o 
   6   1   1       92.67       86.05     10.58 o 
   7   1   1       89.78       86.86      6.63 o 
   8   1   1      468.93      526.64     15.68 o 
   9   1   1       91.01      130.88     24.89 o 
  -9   2   1        3.11       10.29     12.55 o 
  -8   2   1     1111.46     1090.24     23.16 o 
  -7   2   1      120.04      133.14      7.58 o 
  -6   2   1      101.25      103.27      6.04 o 
  -5   2   1      330.40      327.10      8.74 o 
  -4   2   1      825.03      853.10     11.21 o 
  -3   2   1      355.23      390.20      5.53 o 
  -2   2   1      399.10      325.65      3.84 o 
  -1   2   1     4939.58     4995.22     23.15 o 
   1   2   1     3922.89     3802.96     50.30 o 
   2   2   1    93775.32    99313.10    658.06 o 
   3   2   1      168.91      160.02      3.67 o 
   4   2   1    12949.17    14073.77    107.93 o 
   5   2   1     1307.21     1352.27     17.14 o 
   6   2   1       65.67       77.28      5.62 o 
   7   2   1       72.73       76.40      6.55 o 
   8   2   1      188.17      184.11     10.14 o 
   9   2   1       20.10       27.66      9.81 o 
  -9   3   1      430.47      415.97     16.51 o 
  -8   3   1        0.34       -3.02      5.26 o 
  -7   3   1       71.91       92.51      7.29 o 
  -6   3   1      236.94      261.65      8.28 o 
  -5   3   1     1036.05     1066.22     14.60 o 
  -4   3   1     3359.31     3498.91     34.90 o 
  -3   3   1     3522.40     3265.56     23.92 o 
  -2   3   1     2657.46     2793.54     19.10 o 
  -1   3   1      212.36      224.78      2.56 o 
   0   3   1       65.63       93.33      1.45 o 
   1   3   1     7799.65     7519.53     52.98 o 
   2   3   1    25088.52    26475.63    174.12 o 
   3   3   1     1405.60     1295.28     11.30 o 
   4   3   1     3002.82     3345.56     29.36 o 
   5   3   1      199.66      198.16      6.08 o 
   6   3   1       27.87       33.23      5.30 o 
   7   3   1      456.14      444.00     14.10 o 
   8   3   1       11.99        6.68      5.97 o 
   9   3   1      339.37      332.93     19.03 o 
  -9   4   1       36.50       42.72     13.38 o 
  -8   4   1      258.61      256.82     11.22 o 
  -7   4   1       12.21       18.77      6.12 o 
  -6   4   1      224.30      245.81      8.60 o 
  -5   4   1      616.63      637.35     10.66 o 
  -4   4   1       79.40       79.34      4.46 o 
  -3   4   1        0.06        0.53      1.56 o 
  -2   4   1      815.35      760.74      7.33 o 
  -1   4   1     1562.12     1583.62      9.83 o 
   0   4   1    10185.19    10596.77     46.23 o 
   1   4   1      754.13      773.85      8.41 o 
   2   4   1        0.18        4.71      1.61 o 
   3   4   1      256.52      272.34      8.28 o 
   4   4   1     1981.64     2001.01     35.62 o 
   5   4   1      154.02      145.00      5.03 o 
   6   4   1      428.67      411.28     12.19 o 
   7   4   1      230.51      214.33      9.84 o 
   8   4   1        4.58        0.70      5.48 o 
   9   4   1        5.97       -4.99      8.36 o 
  -9   5   1       63.81       81.83     16.59 o 
  -8   5   1      316.13      337.22     13.68 o 
  -7   5   1       20.23       20.17      5.24 o 
  -6   5   1       66.60       74.29      5.46 o 
  -5   5   1      339.30      344.09      7.55 o 
  -4   5   1     4374.15     4221.64     44.38 o 
  -3   5   1     1172.91     1099.24     10.26 o 
  -2   5   1      319.30      335.61      3.99 o 
  -1   5   1       20.05       18.68      1.58 o 
   0   5   1       65.69       86.30      2.87 o 
   1   5   1     1207.80     1162.65     12.32 o 
   2   5   1      104.62      120.58      4.85 o 
   3   5   1     1975.35     1947.65     23.34 o 
   4   5   1     5194.93     5232.36     58.63 o 
   5   5   1      118.97      110.54      4.30 o 
   6   5   1      559.77      533.22     11.91 o 
   7   5   1      266.32      287.21     11.11 o 
   8   5   1      700.87      740.95     24.30 o 
   9   5   1       16.67       21.68      9.42 o 
  -9   6   1        1.83        1.52      6.94 o 
  -8   6   1      109.53      124.93     15.09 o 
  -7   6   1      318.57      317.00     10.16 o 
  -6   6   1      721.46      703.77     13.81 o 
  -5   6   1      737.57      695.65     13.30 o 
  -4   6   1     1650.28     1649.48     21.88 o 
  -3   6   1      478.33      452.29      7.28 o 
  -2   6   1     1370.55     1390.16     10.86 o 
  -1   6   1     1264.28     1147.64     12.85 o 
   0   6   1    17019.46    18215.76     91.75 o 
   1   6   1      453.58      417.99      5.35 o 
   2   6   1     1085.24     1114.04     14.16 o 
   3   6   1      238.37      196.20      3.56 o 
   4   6   1      597.77      644.42     13.95 o 
   5   6   1     1091.83     1024.85     21.38 o 
   6   6   1      465.78      478.04     12.68 o 
   7   6   1        1.43       -0.69      6.84 o 
   8   6   1       24.13       31.99     10.06 o 
   9   6   1       66.12       86.52     12.49 o 
  -9   7   1       17.16       17.05      8.94 o 
  -8   7   1       23.69       34.33      9.00 o 
  -7   7   1        4.45       10.11      4.30 o 
  -6   7   1       83.91       76.78      5.89 o 
  -5   7   1       19.30       19.33      3.76 o 
  -4   7   1      734.88      646.57     10.95 o 
  -3   7   1        7.72       18.32      2.54 o 
  -2   7   1     1251.27     1171.27     10.74 o 
  -1   7   1       43.45       45.83      2.20 o 
   0   7   1      535.05      532.12      6.46 o 
   1   7   1      224.35      239.29      4.34 o 
   2   7   1     3362.50     3165.08     33.36 o 
   3   7   1      668.35      705.88     12.67 o 
   4   7   1       90.91       98.24      8.88 o 
   5   7   1       57.13       46.30      3.94 o 
   6   7   1      379.96      392.69     14.96 o 
   7   7   1        9.37        6.70      6.30 o 
   8   7   1      190.58      192.94     15.42 o 
   9   7   1       90.53       74.17     12.17 o 
  -9   8   1        2.49       -0.43      8.78 o 
  -8   8   1      210.16      227.96     15.31 o 
  -7   8   1      965.35      976.29     26.47 o 
  -6   8   1        1.19        4.00      4.38 o 
  -5   8   1      188.16      175.60      8.88 o 
  -4   8   1      167.99      157.15      4.25 o 
  -3   8   1      283.17      262.68      8.20 o 
  -2   8   1       28.68       30.09      2.49 o 
  -1   8   1     1593.76     1434.53     13.23 o 
   0   8   1     5447.26     5552.86     37.64 o 
   1   8   1      815.44      753.24      7.28 o 
   2   8   1      320.41      379.55      8.19 o 
   3   8   1       92.24       80.74      6.65 o 
   4   8   1      561.44      535.97     13.71 o 
   5   8   1      748.68      743.68     17.94 o 
   6   8   1       11.63       17.81      7.24 o 
   7   8   1      182.97      171.44     16.93 o 
   8   8   1       52.87       64.83     11.32 o 
   9   8   1      295.20      274.54     19.34 o 
  -9   9   1       60.10       64.40     14.73 o 
  -8   9   1        0.17        3.19      6.81 o 
  -7   9   1        2.88        6.63      7.12 o 
  -6   9   1       31.80       41.19      8.72 o 
  -5   9   1      297.58      287.85      8.42 o 
  -4   9   1        2.42        1.80      1.86 o 
  -3   9   1     2647.21     2677.23     24.69 o 
  -2   9   1    12343.85    12920.88     86.66 o 
  -1   9   1     2591.95     2751.46     22.92 o 
   0   9   1      395.88      505.43      7.20 o 
   1   9   1     1074.63      965.40     10.68 o 
   2   9   1     5636.43     5711.76     56.92 o 
   3   9   1     2996.84     2853.67     36.84 o 
   4   9   1      363.46      322.35     11.88 o 
   5   9   1      102.63      104.89      8.60 o 
   6   9   1      148.51      134.08     14.54 o 
   7   9   1      826.01      815.80     24.42 o 
   8   9   1      117.30       98.71     12.24 o 
   9   9   1      158.70      139.79     16.23 o 
  -8  10   1        7.82       32.06     18.71 o 
  -7  10   1       96.55      121.00     11.12 o 
  -6  10   1     2604.83     2613.25     49.73 o 
  -5  10   1       12.43       11.90      3.95 o 
  -4  10   1      362.85      372.97      9.31 o 
  -3  10   1      294.14      304.37      5.47 o 
  -2  10   1      570.65      483.70      7.72 o 
  -1  10   1     1570.30     1623.67     16.42 o 
   0  10   1       19.42        5.74      2.13 o 
   1  10   1       68.25       63.77      3.54 o 
   2  10   1     1020.39      953.57     14.91 o 
   3  10   1       69.75       54.44      4.72 o 
   4  10   1     2330.79     2371.61     38.53 o 
   5  10   1      580.88      565.85     16.71 o 
   6  10   1     3988.18     4053.32     70.10 o 
   7  10   1      192.43      173.03     14.96 o 
   8  10   1       29.51       11.56      8.88 o 
  -8  11   1        7.08       22.18      9.63 o 
  -7  11   1        8.88       24.58      8.54 o 
  -6  11   1        9.49        6.01      9.01 o 
  -5  11   1      716.77      668.21     21.17 o 
  -4  11   1        1.21       -3.18      3.45 o 
  -3  11   1     3805.88     3922.72     43.02 o 
  -2  11   1      225.37      237.50      5.97 o 
  -1  11   1      291.19      307.19      6.32 o 
   0  11   1      131.38      148.09      4.65 o 
   1  11   1     1395.22     1342.57     14.40 o 
   2  11   1      658.58      661.77     11.27 o 
   3  11   1     1657.23     1658.81     20.98 o 
   4  11   1      625.11      600.16     16.99 o 
   5  11   1      766.55      750.92     22.09 o 
   6  11   1        6.03       13.99     14.98 o 
   7  11   1      661.46      655.83     24.44 o 
   8  11   1        2.74       13.89      8.76 o 
  -8  12   1        2.65       -6.32      8.05 o 
  -7  12   1      292.90      322.13     18.18 o 
  -6  12   1      878.49      857.42     26.44 o 
  -5  12   1        7.21        3.65      5.79 o 
  -4  12   1       61.57       70.07      5.60 o 
  -3  12   1     1106.56     1033.99     17.53 o 
  -2  12   1     2860.54     2791.80     37.54 o 
  -1  12   1      915.76      931.09     12.67 o 
   0  12   1       11.95        9.65      2.81 o 
   1  12   1       70.69       73.53      7.52 o 
   2  12   1      225.86      201.41      8.78 o 
   3  12   1       52.85       56.03      4.24 o 
   4  12   1      441.01      448.11     15.47 o 
   5  12   1      297.80      293.81     13.45 o 
   6  12   1      374.20      387.56     17.56 o 
   7  12   1      114.81      108.40     12.93 o 
   8  12   1      176.63      185.59     16.32 o 
  -8  13   1        4.02        5.25      9.12 o 
  -7  13   1       17.15       11.87      8.93 o 
  -6  13   1       16.08        4.72      8.18 o 
  -5  13   1      496.31      506.95     18.75 o 
  -4  13   1      168.66      167.90      9.58 o 
  -3  13   1     1571.46     1536.09     24.71 o 
  -2  13   1      810.80      798.08     12.95 o 
  -1  13   1      222.04      188.49      7.65 o 
   0  13   1     1870.35     1886.37     21.79 o 
   1  13   1        5.14        7.16      2.75 o 
   2  13   1     5401.70     5588.37     61.24 o 
   3  13   1       19.21       32.45      7.74 o 
   4  13   1      181.75      170.61     10.68 o 
   5  13   1        8.45       15.10      7.00 o 
   6  13   1       79.86       85.08     11.84 o 
   7  13   1       27.35       25.76     12.09 o 
   8  13   1        2.37       -4.29      9.28 o 
  -8  14   1        0.52        3.19      9.62 o 
  -7  14   1      284.84      293.88     17.92 o 
  -6  14   1      144.90      165.42     13.19 o 
  -5  14   1       10.46       18.91      8.20 o 
  -4  14   1       44.34       39.59      5.55 o 
  -3  14   1     1606.59     1643.70     26.50 o 
  -2  14   1      273.32      267.48      9.96 o 
  -1  14   1     5090.16     4911.84    100.52 o 
   0  14   1      929.79      873.91     20.86 o 
   1  14   1      191.95      178.59      5.97 o 
   2  14   1        7.78       -2.58      3.59 o 
   3  14   1      259.04      249.91     11.80 o 
   4  14   1      224.06      227.47     12.77 o 
   5  14   1       14.37       17.32      7.78 o 
   6  14   1      673.02      646.18     24.82 o 
   7  14   1        4.93        3.09      7.56 o 
   8  14   1       20.52       34.31     14.94 o 
  -7  15   1       33.22       27.87      9.95 o 
  -6  15   1       29.95       51.25     11.79 o 
  -5  15   1       24.40       24.27      9.10 o 
  -4  15   1      164.80      173.89     11.72 o 
  -3  15   1      123.07      132.44     10.57 o 
  -2  15   1      151.46      143.54     11.34 o 
  -1  15   1      556.52      565.62     15.64 o 
   0  15   1     1381.63     1379.10     26.07 o 
   1  15   1     1127.07     1146.84     24.66 o 
   2  15   1      969.08      962.35     23.97 o 
   3  15   1      155.13      182.17     11.38 o 
   4  15   1       34.85       35.82      9.91 o 
   5  15   1      333.26      307.39     15.89 o 
   6  15   1        4.45        7.23      9.14 o 
   7  15   1       12.26       26.58     11.03 o 
  -7  16   1       17.52       32.50     10.99 o 
  -6  16   1      776.77      805.57     27.19 o 
  -5  16   1       21.40       18.73      8.48 o 
  -4  16   1        9.09        9.37      6.64 o 
  -3  16   1      119.67      114.87      8.53 o 
  -2  16   1     1820.36     1859.27     39.53 o 
  -1  16   1      264.37      241.03      8.20 o 
   0  16   1        7.34       12.04      4.11 o 
   1  16   1      367.14      369.22     11.37 o 
   2  16   1       92.15      106.10     16.07 o 
   3  16   1       71.59      114.90     30.80 o 
   4  16   1      265.60      299.45     15.99 o 
   5  16   1      103.29      100.26     12.40 o 
   6  16   1      421.52      448.28     22.19 o 
   7  16   1        1.85       10.61      9.57 o 
  -6  17   1        6.31        8.51      9.32 o 
  -5  17   1       78.61       76.68     12.11 o 
  -4  17   1      137.73      164.45     12.89 o 
  -3  17   1      759.70      733.12     21.03 o 
  -2  17   1      158.91      164.26      9.40 o 
  -1  17   1      162.81      157.56      8.82 o 
   0  17   1      106.08      100.35      7.59 o 
   1  17   1      168.04      176.76     11.80 o 
   2  17   1      241.01      240.03     21.16 o 
   3  17   1      792.92      796.44     23.85 o 
   4  17   1      365.10      352.66     18.07 o 
   5  17   1       13.27       12.84      8.97 o 
   6  17   1        1.59       -2.78      9.12 o 
  -6  18   1       50.20       64.25     14.83 o 
  -5  18   1       16.46        5.97      8.54 o 
  -4  18   1       60.17       71.40     10.99 o 
  -3  18   1        3.41       -1.46      6.47 o 
  -2  18   1      388.05      385.90     13.51 o 
  -1  18   1      556.66      572.52     16.50 o 
   0  18   1     1461.20     1470.93     40.62 o 
   1  18   1      122.41      132.15      8.76 o 
   2  18   1       21.45       16.19      5.45 o 
   3  18   1       49.33       63.55     11.09 o 
   4  18   1      474.71      492.63     21.76 o 
   5  18   1       58.78       84.61     12.53 o 
   6  18   1      103.66      113.35     14.96 o 
  -6  19   1        9.30       10.20     10.31 o 
  -5  19   1       63.95       64.18     13.04 o 
  -4  19   1       40.59       42.55     13.54 o 
  -3  19   1       26.19       22.56      8.36 o 
  -2  19   1      441.71      397.83     17.86 o 
  -1  19   1        1.99       11.43      9.36 o 
   0  19   1      213.24      191.61     10.58 o 
   1  19   1        9.38       13.00      5.69 o 
   2  19   1      620.34      594.80     20.92 o 
   3  19   1       26.60       28.68     10.04 o 
   4  19   1        7.68        4.21      8.39 o 
   5  19   1       53.04       82.02     13.57 o 
   6  19   1        0.34        4.15      8.97 o 
  -5  20   1      103.81       89.62     13.92 o 
  -4  20   1        8.92       -0.26      7.67 o 
  -3  20   1        9.90        2.06      7.15 o 
  -2  20   1       32.83       48.64      7.85 o 
  -1  20   1      432.48      440.75     15.15 o 
   0  20   1      447.10      496.64     18.62 o 
   1  20   1      159.98      165.31     10.18 o 
   2  20   1       47.11       52.54     10.02 o 
   3  20   1      136.16      116.22     13.74 o 
   4  20   1       52.04       61.79     12.25 o 
   5  20   1       92.06       76.24     13.62 o 
  -4  21   1      298.83      330.45     21.41 o 
  -3  21   1        3.85       -0.27      6.69 o 
  -2  21   1        1.47        9.46      8.14 o 
  -1  21   1       32.95       64.59     14.56 o 
   0  21   1       38.48       46.97      8.66 o 
   1  21   1       36.01       52.65     10.53 o 
   2  21   1       38.81       42.75      9.12 o 
   3  21   1       29.80       36.29     10.62 o 
   4  21   1      132.38      141.53     13.96 o 
  -3  22   1        0.35        3.24      8.98 o 
  -2  22   1       30.82       29.14     13.81 o 
  -1  22   1      306.67      302.15     32.52 o 
   0  22   1       23.65       46.75     11.69 o 
   1  22   1      421.75      438.86     25.31 o 
   2  22   1        0.05        2.67     10.89 o 
   3  22   1       11.34       15.22      9.64 o 
  -2  23   1        8.25        4.76      9.08 o 
  -1  23   1       12.29       28.14     10.26 o 
   0  23   1        0.26       -2.37      8.54 o 
   1  23   1        2.76       -1.73      8.75 o 
   2  23   1        1.71       -4.60     10.07 o 
   0  24   1      352.75      391.71     38.83 o 
  -8   0   2      950.27      960.22     28.71 o 
  -6   0   2      167.88      182.87     10.69 o 
  -4   0   2      952.96      969.59     16.21 o 
  -2   0   2     1866.97     2034.82     32.11 o 
   0   0   2    27211.04    28400.79    162.61 o 
   2   0   2     5165.74     5770.84     45.30 o 
   4   0   2       74.56      156.86     14.90 o 
   6   0   2        5.08        6.78      4.56 o 
   8   0   2       18.86       21.98      9.86 o 
  -9   1   2      380.51      348.17     18.24 o 
  -8   1   2      146.04      188.52     10.48 o 
  -7   1   2        1.89        4.92      4.22 o 
  -6   1   2      210.58      215.90     10.42 o 
  -5   1   2     1696.36     1748.30     22.92 o 
  -4   1   2     3851.59     3952.59     36.76 o 
  -3   1   2     2141.01     2070.70     33.51 o 
  -2   1   2     5924.82     6460.05     44.09 o 
  -1   1   2     2076.37     2053.70     22.84 o 
   0   1   2      100.36      100.83      1.21 o 
   1   1   2    10700.20    10504.57    188.37 o 
   2   1   2     1258.69     1355.95      9.89 o 
   3   1   2      254.72      235.00      4.35 o 
   4   1   2     1939.40     1979.45     19.93 o 
   5   1   2       37.42       50.10      3.98 o 
   6   1   2       92.15       87.53      5.39 o 
   7   1   2      828.77      786.01     17.32 o 
   8   1   2      317.33      352.47     14.50 o 
   9   1   2      157.90      137.98     15.27 o 
  -9   2   2       59.71       73.60     11.31 o 
  -8   2   2      288.25      302.09     12.49 o 
  -7   2   2      204.30      206.45      8.62 o 
  -6   2   2      434.39      458.84     10.74 o 
  -5   2   2      682.49      707.63     12.16 o 
  -4   2   2      321.75      363.90      7.06 o 
  -3   2   2     2399.14     2401.09     21.43 o 
  -2   2   2      427.89      393.65      4.17 o 
  -1   2   2     2958.09     2830.14     24.14 o 
   0   2   2     1334.07     1373.33      9.85 o 
   1   2   2       16.45       21.89      1.67 o 
   2   2   2     6523.18     6812.95     36.92 o 
   3   2   2     2576.40     2509.35     19.00 o 
   4   2   2     5703.70     5932.72     50.64 o 
   5   2   2      818.39      802.56     11.85 o 
   6   2   2      505.98      466.63     13.64 o 
   7   2   2      348.21      340.44     10.70 o 
   8   2   2        0.23        0.13      6.01 o 
   9   2   2        8.76        6.34      9.83 o 
  -9   3   2        0.10       20.53     12.19 o 
  -8   3   2      410.60      417.43     13.99 o 
  -7   3   2        8.34       13.75      7.24 o 
  -6   3   2     1025.40     1027.05     17.20 o 
  -5   3   2       47.94       55.60      4.77 o 
  -4   3   2    16868.49    17637.74    120.63 o 
  -3   3   2        0.24        0.34      1.55 o 
  -2   3   2     3337.65     3491.74     20.85 o 
  -1   3   2      502.39      499.34      6.32 o 
   0   3   2     9905.49    10067.81     51.66 o 
   1   3   2      363.98      381.99      7.91 o 
   2   3   2     2865.21     3308.25     39.21 o 
   3   3   2     2065.61     2108.90     20.16 o 
   4   3   2     2143.25     2411.30     24.95 o 
   5   3   2      325.13      285.57      7.61 o 
   6   3   2     3997.51     3982.56     84.16 o 
   7   3   2      121.00      113.78      6.91 o 
   8   3   2      554.40      589.01     17.74 o 
   9   3   2        0.95       10.71     10.89 o 
  -9   4   2       75.85       86.00     14.08 o 
  -8   4   2       38.47       45.49      6.80 o 
  -7   4   2      838.13      844.61     16.78 o 
  -6   4   2     2536.51     2594.39     31.59 o 
  -5   4   2      517.58      518.70      9.29 o 
  -4   4   2      384.70      485.64      8.23 o 
  -3   4   2     1777.27     1691.46     14.65 o 
  -2   4   2      380.42      394.50      4.65 o 
  -1   4   2     4075.05     3935.72     22.16 o 
   0   4   2     5458.68     5734.79     28.40 o 
   1   4   2      485.36      508.93      6.67 o 
   2   4   2     2160.11     2092.75     21.91 o 
   3   4   2     2546.04     2469.96     22.73 o 
   4   4   2     2419.25     2589.31     32.35 o 
   5   4   2     1948.54     1810.36     32.54 o 
   6   4   2     3818.52     3695.35     62.19 o 
   7   4   2        4.71        0.91      4.56 o 
   8   4   2       57.13       45.89      8.05 o 
   9   4   2      104.23      129.60     20.53 o 
  -9   5   2      186.02      189.57     29.65 o 
  -8   5   2       21.91       27.74      6.16 o 
  -7   5   2       29.48       29.91      5.26 o 
  -6   5   2      139.83      161.94      7.22 o 
  -5   5   2     1122.89     1116.13     18.43 o 
  -4   5   2      669.88      721.85      9.95 o 
  -3   5   2     1621.64     1562.99     14.22 o 
  -2   5   2     5668.29     6002.43     38.16 o 
  -1   5   2      211.87      183.94      3.34 o 
   0   5   2       87.75       66.66      2.46 o 
   1   5   2     2058.55     1908.37     18.32 o 
   2   5   2     2254.90     2045.53     35.68 o 
   3   5   2       47.12       72.30      4.84 o 
   4   5   2     2211.53     2342.69     26.09 o 
   5   5   2       20.38       16.38      3.40 o 
   6   5   2     1863.53     1846.58     28.62 o 
   7   5   2      233.75      215.08      9.96 o 
   8   5   2      122.53      121.26     12.50 o 
   9   5   2       41.15       66.65     28.42 o 
  -9   6   2       10.21       20.44     11.49 o 
  -8   6   2      353.28      353.97     17.27 o 
  -7   6   2      360.92      334.33     10.44 o 
  -6   6   2       24.03       30.41      5.17 o 
  -5   6   2       16.03       23.08      3.57 o 
  -4   6   2       30.44       37.01      3.91 o 
  -3   6   2       53.46       54.74      2.95 o 
  -2   6   2     1840.90     1747.30     14.27 o 
  -1   6   2      439.01      387.27      5.00 o 
   0   6   2     9386.57     9522.31     57.97 o 
   1   6   2       86.30       82.60      6.32 o 
   2   6   2     1013.75      984.79     14.24 o 
   3   6   2       46.03       44.37      2.14 o 
   4   6   2     1812.98     1775.32     28.27 o 
   5   6   2        1.20        3.52      2.89 o 
   6   6   2        3.83        3.65      3.77 o 
   7   6   2      133.15      122.13     20.48 o 
   8   6   2       59.91       66.50     10.49 o 
   9   6   2       43.96       37.00     11.23 o 
  -9   7   2       22.38       41.04     13.58 o 
  -8   7   2      342.78      321.66     15.57 o 
  -7   7   2      107.56      102.36      8.87 o 
  -6   7   2       21.19       31.14      4.47 o 
  -5   7   2      766.05      743.20     11.64 o 
  -4   7   2     4227.73     4368.62     37.76 o 
  -3   7   2     1082.88     1032.11     10.90 o 
  -2   7   2      206.55      144.24      3.66 o 
  -1   7   2      155.58      149.41      3.48 o 
   0   7   2     1753.98     1901.54     14.97 o 
   1   7   2     8117.98     7994.97     54.45 o 
   2   7   2     2169.57     2284.68     26.84 o 
   3   7   2     2553.49     2530.32     32.32 o 
   4   7   2     1105.93     1044.55     20.21 o 
   5   7   2      616.92      593.84     20.51 o 
   6   7   2      256.25      238.29     12.08 o 
   7   7   2      251.36      272.75     15.38 o 
   8   7   2      226.15      201.85     15.89 o 
   9   7   2       37.01       37.88     12.15 o 
  -9   8   2       27.35       11.87     11.33 o 
  -8   8   2      170.97      151.81     13.16 o 
  -7   8   2      174.23      178.40     12.01 o 
  -6   8   2     2194.37     2213.31     46.79 o 
  -5   8   2      140.71      147.37      6.60 o 
  -4   8   2      569.25      504.83      8.52 o 
  -3   8   2      566.12      559.58      7.84 o 
  -2   8   2     5510.88     5353.93     38.76 o 
  -1   8   2     2313.37     2528.53     20.86 o 
   0   8   2      922.61     1095.41     10.87 o 
   1   8   2     2917.18     3202.80     27.20 o 
   2   8   2     2732.80     3098.69     36.27 o 
   3   8   2      125.72      103.21      6.12 o 
   4   8   2      490.52      451.43     13.39 o 
   5   8   2      560.40      558.58     17.24 o 
   6   8   2      703.86      669.11     20.87 o 
   7   8   2      118.45      123.50     11.30 o 
   8   8   2      469.76      481.56     23.35 o 
   9   8   2      133.45      127.04     15.69 o 
  -9   9   2       17.58       25.96     17.16 o 
  -8   9   2      104.24      106.26     11.44 o 
  -7   9   2       10.57       -1.19      5.75 o 
  -6   9   2       92.05       92.01      7.64 o 
  -5   9   2      373.35      332.25     11.69 o 
  -4   9   2      807.19      802.20     11.31 o 
  -3   9   2      299.43      281.70      5.65 o 
  -2   9   2     2151.12     2456.12     22.26 o 
  -1   9   2      727.42      863.11     10.65 o 
   0   9   2       45.91      125.80      3.83 o 
   1   9   2     2092.40     2194.46     21.86 o 
   2   9   2     3450.55     3327.66     39.93 o 
   3   9   2      865.96      853.82     16.98 o 
   4   9   2       92.62      104.67      8.12 o 
   5   9   2      702.64      685.66     18.30 o 
   6   9   2     1300.29     1365.96     33.04 o 
   7   9   2        3.25       22.76     16.98 o 
   8   9   2      437.82      409.70     22.42 o 
   9   9   2      112.28      104.70     16.22 o 
  -8  10   2       28.02       34.01      9.29 o 
  -7  10   2      520.58      531.82     19.15 o 
  -6  10   2      519.96      525.10     15.18 o 
  -5  10   2        9.73       14.82      7.08 o 
  -4  10   2      168.50      153.32      5.36 o 
  -3  10   2     1409.79     1374.33     15.29 o 
  -2  10   2     1334.86     1371.50     17.13 o 
  -1  10   2     4059.58     4196.24     35.04 o 
   0  10   2      332.43      286.47      5.77 o 
   1  10   2      125.52      133.54      5.31 o 
   2  10   2      771.46      726.38     23.09 o 
   3  10   2      809.80      797.96     20.90 o 
   4  10   2       60.37       80.51      8.01 o 
   5  10   2      342.93      319.80     16.46 o 
   6  10   2       19.15       20.75      7.95 o 
   7  10   2        1.70       -0.15      6.17 o 
   8  10   2       59.46       80.26     15.30 o 
  -8  11   2        4.02       33.87     26.57 o 
  -7  11   2        0.35       -3.53      6.66 o 
  -6  11   2      312.65      313.98     17.39 o 
  -5  11   2       13.02       19.73      8.44 o 
  -4  11   2      125.81      118.58      6.47 o 
  -3  11   2       56.77       49.56      4.95 o 
  -2  11   2     3195.27     3058.98     36.36 o 
  -1  11   2        0.34        0.02      2.79 o 
   0  11   2     3100.22     3255.48     32.51 o 
   1  11   2     1194.82     1208.83     13.73 o 
   2  11   2     5978.06     6016.66     55.83 o 
   3  11   2       57.26       53.83      6.72 o 
   4  11   2     1114.52     1162.72     24.71 o 
   5  11   2      381.37      400.49     15.61 o 
   6  11   2      298.14      310.21     15.75 o 
   7  11   2       23.42       21.29      8.97 o 
   8  11   2        1.11        6.20     10.03 o 
  -8  12   2       40.03       56.50     13.71 o 
  -7  12   2      113.32      146.47     14.70 o 
  -6  12   2      735.71      780.06     24.74 o 
  -5  12   2       10.54       14.68      4.91 o 
  -4  12   2      555.00      570.41     13.49 o 
  -3  12   2      106.38      115.61     11.42 o 
  -2  12   2     3529.60     3572.67     46.30 o 
  -1  12   2      567.89      504.66      9.49 o 
   0  12   2        1.33        4.19      2.64 o 
   1  12   2        0.25       -0.31      2.38 o 
   2  12   2      273.35      254.85      7.88 o 
   3  12   2       36.76       39.52      6.92 o 
   4  12   2      321.97      301.18     12.56 o 
   5  12   2      208.19      194.76     15.76 o 
   6  12   2        1.03       -7.79      7.79 o 
   7  12   2      383.49      351.47     19.46 o 
   8  12   2      307.67      265.82     19.12 o 
  -8  13   2        8.81       16.05     11.51 o 
  -7  13   2        0.87       -7.94      7.94 o 
  -6  13   2       24.55       20.60      8.70 o 
  -5  13   2      267.04      282.00     21.26 o 
  -4  13   2       42.38       43.81      5.69 o 
  -3  13   2      115.29      122.60      7.10 o 
  -2  13   2       40.51       32.63      4.43 o 
  -1  13   2      377.67      408.35      9.07 o 
   0  13   2      281.28      279.33      7.33 o 
   1  13   2      965.39      934.56     15.70 o 
   2  13   2       74.01       71.33      7.30 o 
   3  13   2      647.07      638.30     17.62 o 
   4  13   2       16.09       13.05      6.67 o 
   5  13   2      177.08      181.06     11.83 o 
   6  13   2       85.96       84.24     11.22 o 
   7  13   2       15.63       34.24     11.02 o 
   8  13   2       11.95       25.84     11.54 o 
  -7  14   2       82.68      107.58     13.23 o 
  -6  14   2     1003.24      995.24     32.51 o 
  -5  14   2        0.85       -7.13      7.29 o 
  -4  14   2      171.90      175.97     11.80 o 
  -3  14   2       17.13       21.33      5.53 o 
  -2  14   2     1346.05     1344.87     19.00 o 
  -1  14   2      563.23      542.75     11.74 o 
   0  14   2      716.75      731.62     12.86 o 
   1  14   2      357.36      373.64     10.38 o 
   2  14   2       64.04       52.21      6.13 o 
   3  14   2        5.07       -0.89      5.14 o 
   4  14   2      616.72      643.13     19.60 o 
   5  14   2        0.64        4.91      6.30 o 
   6  14   2      413.64      425.38     20.93 o 
   7  14   2       66.06       69.94     11.63 o 
  -7  15   2       18.22       21.26      9.43 o 
  -6  15   2       63.78      102.22     12.72 o 
  -5  15   2      540.30      532.05     18.61 o 
  -4  15   2       14.57       27.23      7.83 o 
  -3  15   2       31.63       41.78      6.51 o 
  -2  15   2     1797.34     1755.98     28.21 o 
  -1  15   2     2497.94     2503.33     31.53 o 
   0  15   2        9.44       20.67      7.20 o 
   1  15   2     1979.35     2068.49     39.02 o 
   2  15   2      467.14      462.79     15.82 o 
   3  15   2      268.26      273.22     17.75 o 
   4  15   2      404.83      407.98     17.44 o 
   5  15   2       55.65       60.38     10.38 o 
   6  15   2       57.03       64.47     11.86 o 
   7  15   2       57.26       60.38     16.65 o 
  -7  16   2      282.45      277.33     18.99 o 
  -6  16   2        5.84       18.49      9.87 o 
  -5  16   2        5.23       -1.71      6.94 o 
  -4  16   2       16.93       27.82      6.63 o 
  -3  16   2       66.54       73.69      7.94 o 
  -2  16   2       10.98        4.79      4.93 o 
  -1  16   2       31.71       26.74      4.83 o 
   0  16   2       13.76        6.47      5.83 o 
   1  16   2      888.71      875.99     18.02 o 
   2  16   2      672.62      634.74     27.63 o 
   3  16   2      687.98      704.92     23.13 o 
   4  16   2      529.96      542.10     20.75 o 
   5  16   2      119.19      124.15     22.78 o 
   6  16   2        8.76       15.32      9.15 o 
   7  16   2       35.63       45.55     20.05 o 
  -6  17   2      194.51      206.99     18.93 o 
  -5  17   2        1.17        8.07      7.91 o 
  -4  17   2      220.05      247.91     14.66 o 
  -3  17   2        4.06        0.07      4.62 o 
  -2  17   2      195.88      191.26     10.51 o 
  -1  17   2       29.71       21.26      4.98 o 
   0  17   2      484.11      450.94     19.97 o 
   1  17   2      210.54      190.72      9.16 o 
   2  17   2      273.87      290.37     15.65 o 
   3  17   2       48.40       45.18      9.58 o 
   4  17   2      126.05      114.42     12.74 o 
   5  17   2       98.91      106.97     13.09 o 
   6  17   2       96.09       96.78     12.99 o 
  -6  18   2      324.79      304.56     20.60 o 
  -5  18   2      116.17      142.60     14.60 o 
  -4  18   2      134.93      113.74     13.38 o 
  -3  18   2       13.74       17.10      6.46 o 
  -2  18   2      442.04      477.59     20.38 o 
  -1  18   2     1206.15     1173.03     24.44 o 
   0  18   2      371.43      369.84     13.18 o 
   1  18   2      234.80      235.18     10.86 o 
   2  18   2       32.00       37.10      8.95 o 
   3  18   2      478.54      448.22     19.28 o 
   4  18   2       12.49       16.25      8.95 o 
   5  18   2      280.00      310.78     18.37 o 
   6  18   2       77.03      103.69     14.93 o 
  -5  19   2      426.72      437.39     25.35 o 
  -4  19   2      487.25      511.59     24.78 o 
  -3  19   2      587.30      575.39     19.65 o 
  -2  19   2       20.59       28.29      7.49 o 
  -1  19   2       58.48       68.10      8.04 o 
   0  19   2      136.90      131.74     10.75 o 
   1  19   2      461.42      423.03     14.58 o 
   2  19   2       88.30       77.33      9.91 o 
   3  19   2      303.67      299.71     17.21 o 
   4  19   2      194.07      196.82     16.54 o 
   5  19   2        0.85      -10.53     10.53 o 
  -5  20   2       40.89       46.09     12.96 o 
  -4  20   2        7.23        4.74      9.19 o 
  -3  20   2       63.75       63.33     11.87 o 
  -2  20   2      248.84      239.28     25.13 o 
  -1  20   2       10.41       15.13      7.73 o 
   0  20   2      177.28      206.24     13.30 o 
   1  20   2       79.68       72.53     12.63 o 
   2  20   2       69.35       88.97     11.87 o 
   3  20   2       48.95       78.80     13.83 o 
   4  20   2      356.28      370.70     21.64 o 
   5  20   2      179.85      203.04     18.30 o 
  -4  21   2       17.44       30.64     14.68 o 
  -3  21   2      230.35      202.44     16.28 o 
  -2  21   2       44.61       57.55      9.66 o 
  -1  21   2       11.07       15.71      7.37 o 
   0  21   2       39.17       50.10      9.04 o 
   1  21   2      265.11      275.09     15.39 o 
   2  21   2        1.44        6.02      8.42 o 
   3  21   2      217.23      228.31     18.02 o 
   4  21   2       95.66       85.42     12.23 o 
  -3  22   2        2.56        6.97      9.83 o 
  -2  22   2       13.99       10.87     12.29 o 
  -1  22   2      140.23      157.38     23.12 o 
   0  22   2      439.77      448.44     32.91 o 
   1  22   2       23.83       23.98     11.71 o 
   2  22   2      137.42      164.64     16.97 o 
   3  22   2       68.76       77.97     13.66 o 
  -2  23   2        3.59        2.76      9.56 o 
  -1  23   2        1.51        9.40     11.10 o 
   0  23   2       77.18       71.99     14.38 o 
   1  23   2      118.64      111.35     16.28 o 
   2  23   2       30.54       33.93     13.46 o 
  -9   0   3      200.38      189.15     19.37 o 
  -7   0   3      492.37      489.06     21.25 o 
  -5   0   3        1.89        1.44      3.46 o 
  -3   0   3     5041.73     5015.35     56.51 o 
  -1   0   3      670.59      580.34      9.74 o 
   1   0   3       94.09      112.38      3.08 o 
   3   0   3     4763.09     4706.48     69.70 o 
   5   0   3     2131.77     2165.15     33.74 o 
   7   0   3      442.74      434.38     41.60 o 
   9   0   3       78.45      107.69     19.84 o 
  -9   1   3       45.61       59.75     10.44 o 
  -8   1   3       94.96       99.23      9.15 o 
  -7   1   3      115.45      109.60      9.92 o 
  -6   1   3     1081.49     1087.07     16.81 o 
  -5   1   3      648.43      654.06     10.54 o 
  -4   1   3     5629.06     5688.24     58.57 o 
  -3   1   3       20.25       19.66      1.74 o 
  -2   1   3     5831.85     5977.80     57.17 o 
  -1   1   3     2657.14     2579.56     21.49 o 
   0   1   3        8.07       22.12      1.26 o 
   1   1   3      575.28      533.39      6.41 o 
   2   1   3      319.69      350.13      8.19 o 
   3   1   3      500.10      522.08     10.82 o 
   4   1   3     1581.30     1640.28     30.15 o 
   5   1   3        1.31        1.56      3.01 o 
   6   1   3      434.31      432.22     15.68 o 
   7   1   3      162.74      151.50      7.76 o 
   8   1   3      217.24      241.03     12.94 o 
   9   1   3       25.80       45.71     22.56 o 
  -9   2   3       75.39       90.59     12.14 o 
  -8   2   3      650.15      653.48     17.68 o 
  -7   2   3      280.15      273.94      9.37 o 
  -6   2   3      292.18      279.04      8.20 o 
  -5   2   3        0.16        2.76      2.60 o 
  -4   2   3      479.38      495.55     10.44 o 
  -3   2   3     1481.49     1435.49     12.74 o 
  -2   2   3      605.56      545.68      5.08 o 
  -1   2   3      797.03      749.35     10.20 o 
   0   2   3    21309.28    21957.26     90.89 o 
   1   2   3       98.65      100.10      1.98 o 
   2   2   3     7307.18     7390.66     39.21 o 
   3   2   3     1777.02     1787.90     14.84 o 
   4   2   3     6081.32     6332.21     52.43 o 
   5   2   3      371.28      374.35     10.34 o 
   6   2   3        0.25       -0.84      3.38 o 
   7   2   3       96.85       93.92      8.11 o 
   8   2   3       19.87       27.37      7.53 o 
   9   2   3       87.54      127.32     25.60 o 
  -9   3   3      135.87      121.90     12.81 o 
  -8   3   3      104.06      115.85     10.24 o 
  -7   3   3      508.69      475.83     12.25 o 
  -6   3   3      246.00      259.85      8.15 o 
  -5   3   3     2806.58     2836.36     29.18 o 
  -4   3   3       13.89       25.93      3.60 o 
  -3   3   3      722.57      655.20      7.25 o 
  -2   3   3     3897.62     4015.75     24.93 o 
  -1   3   3     5969.59     6038.78     30.95 o 
   0   3   3      338.34      319.86      3.75 o 
   1   3   3     5095.50     5048.22     30.69 o 
   2   3   3     2158.38     2197.62     18.70 o 
   3   3   3      423.31      442.58      7.08 o 
   4   3   3       48.94       40.63      3.54 o 
   5   3   3      155.16      163.80      5.27 o 
   6   3   3       33.06       46.65      6.01 o 
   7   3   3      362.43      328.03     13.54 o 
   8   3   3        2.93        4.16      6.51 o 
   9   3   3        7.91       10.66     11.20 o 
  -9   4   3       15.72       -5.39     11.11 o 
  -8   4   3      480.62      457.91     14.17 o 
  -7   4   3        4.24        8.95      4.37 o 
  -6   4   3       18.89       27.17      4.50 o 
  -5   4   3        2.72        8.63      4.31 o 
  -4   4   3      879.30      914.95     11.28 o 
  -3   4   3     1021.07     1060.43     10.65 o 
  -2   4   3     6944.36     7323.94     43.32 o 
  -1   4   3      129.20      127.97      2.65 o 
   0   4   3     2181.70     2324.64     16.87 o 
   1   4   3      269.95      278.01      3.86 o 
   2   4   3     3741.76     3473.30     42.85 o 
   3   4   3      103.17       68.87      3.38 o 
   4   4   3      205.92      171.68      6.35 o 
   5   4   3       89.57       80.65      7.86 o 
   6   4   3      687.58      662.25     16.55 o 
   7   4   3      202.98      205.58     11.26 o 
   8   4   3      402.03      365.68     16.78 o 
   9   4   3       40.04       22.03     13.24 o 
  -9   5   3        2.94       -4.52     17.04 o 
  -8   5   3       56.33       65.67      7.02 o 
  -7   5   3       71.16       70.65      5.96 o 
  -6   5   3      597.93      547.26     11.62 o 
  -5   5   3      466.42      454.85      8.75 o 
  -4   5   3     2159.79     1987.47     20.17 o 
  -3   5   3      882.94      884.90      9.82 o 
  -2   5   3    19162.62    20580.82    114.29 o 
  -1   5   3       99.32       73.14      2.81 o 
   0   5   3     3955.80     4142.98     25.36 o 
   1   5   3     3730.85     3590.60     23.80 o 
   2   5   3       14.13       13.98      3.18 o 
   3   5   3        3.89       -1.27      2.78 o 
   4   5   3     4279.41     4649.99     46.22 o 
   5   5   3     2602.41     2526.35     47.36 o 
   6   5   3      352.83      335.00     11.00 o 
   7   5   3      244.56      242.32     10.52 o 
   8   5   3       61.88       48.35     10.27 o 
   9   5   3       19.68       19.13     17.45 o 
  -9   6   3       72.79       92.31     29.04 o 
  -8   6   3       55.83       63.80      7.36 o 
  -7   6   3      129.76      125.18      8.06 o 
  -6   6   3      270.14      242.21      7.85 o 
  -5   6   3      214.13      233.07      6.58 o 
  -4   6   3     4065.59     4348.18     38.04 o 
  -3   6   3     5017.73     5199.51     38.99 o 
  -2   6   3     9210.53    10124.11     64.03 o 
  -1   6   3     2789.33     2872.57     21.24 o 
   0   6   3     1832.79     1776.60     13.89 o 
   1   6   3      800.51      767.45     13.45 o 
   2   6   3     1748.71     1992.16     24.03 o 
   3   6   3     6585.37     6704.46     72.33 o 
   4   6   3      449.43      441.71     13.14 o 
   5   6   3      715.26      711.98     13.62 o 
   6   6   3      208.95      184.47      7.99 o 
   7   6   3      352.71      340.82     16.20 o 
   8   6   3      835.11      728.84     26.55 o 
   9   6   3       47.11      186.16     77.84 o 
  -9   7   3       10.28        5.95     13.59 o 
  -8   7   3      235.89      207.19     16.94 o 
  -7   7   3       94.63       86.60      6.49 o 
  -6   7   3     1320.73     1323.37     19.59 o 
  -5   7   3       30.70       39.69      6.34 o 
  -4   7   3      753.42      756.45     11.00 o 
  -3   7   3       16.69       12.59      2.56 o 
  -2   7   3        9.60       32.05      3.82 o 
  -1   7   3      616.86      643.86      8.06 o 
   0   7   3    13881.99    14862.55     87.18 o 
   1   7   3     1836.97     2021.19     18.52 o 
   2   7   3    11453.36    12501.93    114.11 o 
   3   7   3       12.75       24.43      4.90 o 
   4   7   3      268.82      242.04      9.98 o 
   5   7   3      210.75      204.53     10.69 o 
   6   7   3      438.07      433.41     15.40 o 
   7   7   3       34.90       30.26      8.98 o 
   8   7   3      196.17      195.68     17.58 o 
   9   7   3        0.11        0.14      8.28 o 
  -9   8   3       37.70       42.64     15.08 o 
  -8   8   3      406.75      395.13     22.26 o 
  -7   8   3      320.91      297.35      9.62 o 
  -6   8   3       17.46       28.67      4.65 o 
  -5   8   3       76.21       80.24      4.50 o 
  -4   8   3       34.94       32.57      3.57 o 
  -3   8   3     1764.07     1719.31     17.83 o 
  -2   8   3     1214.54     1291.94     13.73 o 
  -1   8   3     2395.01     2354.90     20.53 o 
   0   8   3     5377.92     6048.69     46.86 o 
   1   8   3     1638.92     1689.46     22.62 o 
   2   8   3     1655.79     1468.15     22.32 o 
   3   8   3     1489.72     1488.90     23.31 o 
   4   8   3      672.69      677.55     18.24 o 
   5   8   3      150.02      144.46     10.67 o 
   6   8   3      141.34      143.32     10.43 o 
   7   8   3       89.15       98.29     16.62 o 
   8   8   3       67.81       76.72     12.43 o 
   9   8   3       72.97       96.30     14.63 o 
  -9   9   3       36.23       75.01     33.53 o 
  -8   9   3      107.68      103.28     24.67 o 
  -7   9   3       48.62       62.04     10.67 o 
  -6   9   3      155.90      158.08     10.16 o 
  -5   9   3      217.43      204.22      6.71 o 
  -4   9   3      333.73      323.91      7.20 o 
  -3   9   3      496.26      500.33      8.51 o 
  -2   9   3     3394.27     3570.31     31.49 o 
  -1   9   3      131.46      118.94      4.18 o 
   0   9   3      303.77      250.43      6.12 o 
   1   9   3     2686.40     2668.14     28.97 o 
   2   9   3     1437.69     1319.65     26.63 o 
   3   9   3      114.11      103.01      6.94 o 
   4   9   3      754.07      758.20     18.20 o 
   5   9   3      586.29      577.38     17.89 o 
   6   9   3        0.99        1.55      5.81 o 
   7   9   3      131.15      129.85     12.34 o 
   8   9   3        0.05       -0.75      7.48 o 
  -8  10   3      203.09      188.87     18.28 o 
  -7  10   3        0.63        1.00      6.44 o 
  -6  10   3      901.19      892.52     22.95 o 
  -5  10   3       20.88       21.95      3.60 o 
  -4  10   3     1404.40     1390.60     18.18 o 
  -3  10   3        3.13        1.42      2.30 o 
  -2  10   3     4375.86     4477.02     42.05 o 
  -1  10   3      385.01      384.96      7.18 o 
   0  10   3      365.93      361.27      6.88 o 
   1  10   3       27.65       36.41      3.33 o 
   2  10   3      515.03      519.77     12.47 o 
   3  10   3       10.88       12.76      4.95 o 
   4  10   3      696.77      689.14     18.58 o 
   5  10   3        7.46        4.63      6.25 o 
   6  10   3      234.94      245.31     14.42 o 
   7  10   3       12.99       10.88      8.69 o 
   8  10   3       57.08      126.87     42.32 o 
  -8  11   3       11.82       12.50     10.39 o 
  -7  11   3       37.56       47.21      8.86 o 
  -6  11   3       28.34       28.11      8.32 o 
  -5  11   3      577.32      573.05     14.10 o 
  -4  11   3       76.81       64.62      6.99 o 
  -3  11   3       22.11       25.99      3.28 o 
  -2  11   3        0.10       -2.80      2.80 o 
  -1  11   3      504.81      460.12      8.72 o 
   0  11   3      415.51      509.06      8.75 o 
   1  11   3     1357.34     1235.22     16.34 o 
   2  11   3      312.87      321.68     10.53 o 
   3  11   3      638.48      658.85     17.20 o 
   4  11   3      225.16      223.40     15.56 o 
   5  11   3      852.97      841.67     22.91 o 
   6  11   3      190.66      178.32     12.52 o 
   7  11   3      187.17      228.67     16.62 o 
   8  11   3       64.41       54.30     12.08 o 
  -8  12   3       15.37        7.70     10.87 o 
  -7  12   3      376.37      357.62     16.92 o 
  -6  12   3      832.41      798.79     19.68 o 
  -5  12   3        0.13       -0.03      4.52 o 
  -4  12   3      986.39      933.07     14.60 o 
  -3  12   3      684.01      682.81     11.26 o 
  -2  12   3     1882.92     1845.13     22.07 o 
  -1  12   3      382.68      377.14      8.50 o 
   0  12   3      561.66      549.81      9.59 o 
   1  12   3      769.93      723.08     12.58 o 
   2  12   3        9.39       14.64      3.43 o 
   3  12   3      438.66      485.73     59.92 o 
   4  12   3      433.56      442.46     15.75 o 
   5  12   3       17.05       11.49      6.72 o 
   6  12   3      239.56      228.96     13.91 o 
   7  12   3       10.79       25.77     10.47 o 
   8  12   3      130.11      173.45     19.34 o 
  -8  13   3      112.26      111.32     15.66 o 
  -7  13   3       26.31       24.78      9.40 o 
  -6  13   3      477.22      477.33     18.90 o 
  -5  13   3      128.14      134.79      8.79 o 
  -4  13   3        2.29        6.18      4.71 o 
  -3  13   3       11.01       13.88      3.26 o 
  -2  13   3      191.46      170.87      6.44 o 
  -1  13   3      192.68      187.28      6.85 o 
   0  13   3     3036.30     3025.06     31.72 o 
   1  13   3        1.68        6.06      5.18 o 
   2  13   3     1543.81     1512.24     23.68 o 
   3  13   3       44.18       35.08      8.34 o 
   4  13   3     1374.24     1457.87     33.55 o 
   5  13   3        1.42        8.20      7.56 o 
   6  13   3      242.78      254.74     16.32 o 
   7  13   3       43.93       72.78     12.03 o 
   8  13   3        0.73       17.13     10.53 o 
  -7  14   3      104.12      105.22     12.47 o 
  -6  14   3       69.92       87.55     11.31 o 
  -5  14   3        1.41        5.87      5.46 o 
  -4  14   3      226.83      229.81     10.50 o 
  -3  14   3      220.13      205.47      8.57 o 
  -2  14   3       64.58       72.02      5.86 o 
  -1  14   3     1034.04     1023.09     16.15 o 
   0  14   3      988.64      944.26     15.36 o 
   1  14   3      164.24      165.15      7.21 o 
   2  14   3       35.47       28.22      5.14 o 
   3  14   3      683.39      693.68     18.91 o 
   4  14   3       64.83       56.90     10.31 o 
   5  14   3      162.61      169.22     13.10 o 
   6  14   3       32.60       32.45      9.70 o 
   7  14   3        8.80        4.03      7.82 o 
  -7  15   3       99.77       86.35     15.57 o 
  -6  15   3      256.76      244.05     16.59 o 
  -5  15   3       63.75       66.63      7.87 o 
  -4  15   3      129.87      127.68      9.05 o 
  -3  15   3       35.78       44.01      7.06 o 
  -2  15   3        9.12        4.03      3.65 o 
  -1  15   3       15.96       12.06      4.15 o 
   0  15   3      874.04      871.60     21.87 o 
   1  15   3      112.88      115.29      6.72 o 
   2  15   3      133.15      127.62      9.58 o 
   3  15   3      148.82      136.30     14.11 o 
   4  15   3      325.18      335.21     17.31 o 
   5  15   3      382.63      347.81     17.67 o 
   6  15   3      127.40      125.61     12.66 o 
   7  15   3       44.00       33.72     11.66 o 
  -7  16   3       68.50       87.93     17.67 o 
  -6  16   3      279.68      285.21     18.79 o 
  -5  16   3       24.64       20.53      8.78 o 
  -4  16   3      793.21      745.43     24.26 o 
  -3  16   3       31.22       47.35      6.70 o 
  -2  16   3     1203.45     1204.82     25.61 o 
  -1  16   3        0.76        6.21      7.17 o 
   0  16   3      100.07      100.74      8.66 o 
   1  16   3      470.08      455.99     12.61 o 
   2  16   3      138.49      142.60     10.91 o 
   3  16   3      928.04      947.05     26.38 o 
   4  16   3       44.82       54.87      8.99 o 
   5  16   3      107.28      112.63     17.80 o 
   6  16   3       17.34       21.98      9.81 o 
   7  16   3       26.08       38.32     12.20 o 
  -6  17   3        0.60        5.00      8.09 o 
  -5  17   3      758.06      754.45     26.87 o 
  -4  17   3      188.26      200.97     14.94 o 
  -3  17   3        7.02        4.53      5.78 o 
  -2  17   3      270.42      272.16     11.98 o 
  -1  17   3      622.65      570.18     13.87 o 
   0  17   3      138.02      150.83      9.98 o 
   1  17   3        8.27       23.01      5.59 o 
   2  17   3      727.97      754.57     23.26 o 
   3  17   3      169.21      190.88     13.61 o 
   4  17   3        0.22       -5.99      7.87 o 
   5  17   3      347.87      362.13     20.22 o 
   6  17   3       43.22       37.08     11.61 o 
  -6  18   3        0.33        4.68      8.71 o 
  -5  18   3      167.99      182.75     15.84 o 
  -4  18   3      158.14      172.11     15.77 o 
  -3  18   3      364.83      360.07     13.93 o 
  -2  18   3      450.79      456.30     15.00 o 
  -1  18   3      486.76      411.26     14.55 o 
   0  18   3      469.46      483.62     15.25 o 
   1  18   3      105.09       83.93      7.32 o 
   2  18   3        2.07        6.21      6.35 o 
   3  18   3      225.69      211.15     14.67 o 
   4  18   3      153.32      191.08     24.27 o 
   5  18   3        6.81       -1.58      8.22 o 
   6  18   3        8.37        9.94      9.83 o 
  -5  19   3      137.45      122.58     13.11 o 
  -4  19   3       27.44       21.84      9.96 o 
  -3  19   3        2.14        3.62      5.93 o 
  -2  19   3       37.29       44.07     12.76 o 
  -1  19   3      442.80      388.90     16.96 o 
   0  19   3      436.03      436.96     14.19 o 
   1  19   3      276.50      294.70     14.88 o 
   2  19   3      276.75      280.41     14.99 o 
   3  19   3       86.45       98.58     15.20 o 
   4  19   3       11.89       14.90     10.50 o 
   5  19   3      186.63      176.02     16.82 o 
  -5  20   3        8.64       17.55     14.49 o 
  -4  20   3       39.39       70.86     22.37 o 
  -3  20   3      374.13      346.26     15.77 o 
  -2  20   3        7.52       11.60      6.97 o 
  -1  20   3      673.13      647.23     32.21 o 
   0  20   3      406.34      383.61     13.95 o 
   1  20   3       26.87       24.30      8.62 o 
   2  20   3      239.72      244.83     15.68 o 
   3  20   3      741.21      782.38     29.91 o 
   4  20   3       47.82       57.75     11.90 o 
   5  20   3      107.92      123.34     14.52 o 
  -4  21   3      473.37      478.47     30.23 o 
  -3  21   3       18.82       16.22      9.59 o 
  -2  21   3       78.77      101.25     10.99 o 
  -1  21   3      188.62      197.04     14.78 o 
   0  21   3      345.89      324.94     24.42 o 
   1  21   3        0.02       -1.30      6.63 o 
   2  21   3        6.74       -2.12      7.71 o 
   3  21   3       20.22        7.40      8.80 o 
   4  21   3       17.57       23.66     15.57 o 
  -3  22   3       16.92       16.91     12.14 o 
  -2  22   3       99.59       90.14     19.66 o 
  -1  22   3      102.78       93.50     12.05 o 
   0  22   3        1.03       28.96     18.64 o 
   1  22   3       30.56       11.07     10.73 o 
   2  22   3       24.37       55.38     11.25 o 
   3  22   3      129.04      122.35     14.29 o 
  -2  23   3       30.83       53.04     14.40 o 
  -1  23   3      111.84      122.96     19.80 o 
   0  23   3        3.59       -4.60      8.40 o 
   1  23   3       99.39      125.31     16.19 o 
   2  23   3        1.99       20.09     28.08 o 
  -8   0   4      735.20      782.65     35.79 o 
  -6   0   4     1040.65      969.36     21.62 o 
  -4   0   4      706.83      845.08     29.91 o 
  -2   0   4     3619.32     3601.91     47.45 o 
   0   0   4     4245.90     4413.87     45.46 o 
   2   0   4    12251.85    12376.37     99.81 o 
   4   0   4      712.70      739.41     14.28 o 
   6   0   4     1163.22     1257.16     57.74 o 
   8   0   4      103.32      110.14     15.49 o 
  -9   1   4       38.68       37.05      9.99 o 
  -8   1   4       93.83      105.69     11.92 o 
  -7   1   4      674.31      663.23     18.94 o 
  -6   1   4      243.49      224.73      7.18 o 
  -5   1   4      915.25      888.07     11.96 o 
  -4   1   4     2026.86     2051.77     21.69 o 
  -3   1   4      104.04      133.53      3.05 o 
  -2   1   4     2015.16     2023.59     24.85 o 
  -1   1   4     5533.88     5422.29     42.51 o 
   0   1   4        9.15        8.82      1.32 o 
   1   1   4     1176.77     1097.57      8.85 o 
   2   1   4      130.30      123.08      5.35 o 
   3   1   4      901.81      893.27     11.24 o 
   4   1   4      329.70      344.48      7.19 o 
   5   1   4      242.43      265.62     11.64 o 
   6   1   4       25.72       27.23      4.07 o 
   7   1   4      342.65      304.58     14.94 o 
   8   1   4        1.33       -1.96      6.50 o 
   9   1   4        0.21       -4.64      9.93 o 
  -9   2   4      118.45      117.94     13.43 o 
  -8   2   4      247.27      274.63     15.17 o 
  -7   2   4       52.37       59.80      5.97 o 
  -6   2   4       23.98       27.62      4.07 o 
  -5   2   4      794.28      762.08     11.09 o 
  -4   2   4     1089.32     1096.57     11.70 o 
  -3   2   4     3010.98     2966.34     20.08 o 
  -2   2   4     2200.90     2319.66     24.13 o 
  -1   2   4       86.24      107.86      2.86 o 
   0   2   4      214.80      223.94      4.06 o 
   1   2   4       28.53       43.17      1.83 o 
   2   2   4     1108.51     1071.55     12.82 o 
   3   2   4     3617.71     3453.18     26.07 o 
   4   2   4      686.92      678.44      9.14 o 
   5   2   4      255.68      241.42      6.59 o 
   6   2   4        7.96        8.72      8.65 o 
   7   2   4     1176.63     1213.74     28.20 o 
   8   2   4       31.76       48.18      8.35 o 
   9   2   4       30.57       71.81     17.57 o 
  -9   3   4       13.96        4.67      8.24 o 
  -8   3   4       56.13       59.41     13.74 o 
  -7   3   4        4.69       13.15      7.45 o 
  -6   3   4      729.41      682.31     16.86 o 
  -5   3   4      138.62      132.56     10.23 o 
  -4   3   4     1821.94     1743.80     16.73 o 
  -3   3   4      186.48      211.10      3.73 o 
  -2   3   4    10339.67    10575.31     54.26 o 
  -1   3   4       17.57       16.55      2.41 o 
   0   3   4     1888.59     1786.94     12.62 o 
   1   3   4      484.09      497.50      7.44 o 
   2   3   4      112.51       98.85      3.36 o 
   3   3   4       80.76       80.66      3.41 o 
   4   3   4      167.29      174.67      6.32 o 
   5   3   4      249.08      213.82     10.22 o 
   6   3   4     3513.86     3537.21     49.54 o 
   7   3   4        4.43        0.35      6.10 o 
   8   3   4      392.73      349.38     17.95 o 
   9   3   4       14.13        6.96     11.65 o 
  -9   4   4      144.01      147.09     22.45 o 
  -8   4   4      108.76      120.46     14.34 o 
  -7   4   4      179.78      164.32     12.52 o 
  -6   4   4     2007.11     1971.22     35.89 o 
  -5   4   4      237.34      212.95      5.77 o 
  -4   4   4      144.22      194.64      5.48 o 
  -3   4   4     2943.95     2786.83     21.45 o 
  -2   4   4      362.29      417.38      5.38 o 
  -1   4   4      170.35      146.63      4.12 o 
   0   4   4     4759.86     4984.57     42.70 o 
   1   4   4     2069.24     2017.57     14.52 o 
   2   4   4     6858.09     6765.43     83.43 o 
   3   4   4     1928.60     1760.47     26.90 o 
   4   4   4     2583.25     2714.49     37.44 o 
   5   4   4       92.41      101.71      6.10 o 
   6   4   4      316.48      357.29     23.94 o 
   7   4   4      652.08      647.89     17.68 o 
   8   4   4      115.00       92.43     10.74 o 
   9   4   4       54.02       61.61     21.00 o 
  -9   5   4        4.10       15.46     13.03 o 
  -8   5   4      104.46      120.90     13.02 o 
  -7   5   4      247.47      239.55     10.76 o 
  -6   5   4       27.95       44.62      8.16 o 
  -5   5   4       11.49        9.53      2.85 o 
  -4   5   4      645.04      718.92      9.75 o 
  -3   5   4      388.38      457.71      8.46 o 
  -2   5   4      646.14      706.48     10.46 o 
  -1   5   4     4321.36     4346.09     29.28 o 
   0   5   4     5687.91     5849.20     36.59 o 
   1   5   4      789.05      760.50      7.46 o 
   2   5   4      103.95       84.71      6.27 o 
   3   5   4     2187.60     2193.12     33.19 o 
   4   5   4     3877.55     3958.64     42.47 o 
   5   5   4      215.75      225.83      8.03 o 
   6   5   4      712.82      687.22     15.86 o 
   7   5   4      180.48      169.40     14.96 o 
   8   5   4        5.92       22.14     10.87 o 
   9   5   4        6.16        4.05     11.62 o 
  -9   6   4       28.74       39.74     16.67 o 
  -8   6   4      174.75      180.27     12.24 o 
  -7   6   4      105.07      105.30      6.91 o 
  -6   6   4      660.88      639.18     12.71 o 
  -5   6   4        0.63        1.50      2.70 o 
  -4   6   4     1223.26     1298.79     15.41 o 
  -3   6   4      698.79      705.51      9.03 o 
  -2   6   4      901.37      767.40      9.55 o 
  -1   6   4     1188.50     1213.30     11.97 o 
   0   6   4      480.17      558.09      7.05 o 
   1   6   4     2735.66     2742.22     20.02 o 
   2   6   4    10048.50    10538.60     99.68 o 
   3   6   4        0.80        0.01      3.43 o 
   4   6   4     1265.01     1383.16     18.86 o 
   5   6   4      408.78      420.84     12.54 o 
   6   6   4        5.44       21.78      8.47 o 
   7   6   4        0.78        3.68      6.44 o 
   8   6   4       26.45       38.57     11.53 o 
   9   6   4      111.12       66.72     20.23 o 
  -9   7   4       14.10        1.55     14.07 o 
  -8   7   4      335.99      369.85     21.19 o 
  -7   7   4      424.32      419.23     11.59 o 
  -6   7   4        4.16       13.19      6.47 o 
  -5   7   4      802.82      793.55     12.96 o 
  -4   7   4     1206.72     1258.82     15.53 o 
  -3   7   4        3.28        6.67      2.41 o 
  -2   7   4      809.98      675.89      8.93 o 
  -1   7   4     5290.73     5441.65     39.82 o 
   0   7   4     4591.84     5065.69     36.34 o 
   1   7   4     4881.08     4828.69     32.85 o 
   2   7   4     2190.59     2196.93     38.10 o 
   3   7   4      116.58      116.27      6.77 o 
   4   7   4      488.29      470.40     13.52 o 
   5   7   4     1556.15     1528.07     31.20 o 
   6   7   4      369.06      354.62     15.42 o 
   7   7   4       46.30       67.80     10.79 o 
   8   7   4      439.42      399.32     19.29 o 
   9   7   4       71.94       88.78     19.50 o 
  -9   8   4       15.56        7.69     12.08 o 
  -8   8   4        1.69        1.39     12.14 o 
  -7   8   4      103.95       96.22      6.36 o 
  -6   8   4      439.97      438.68     10.70 o 
  -5   8   4       13.97       21.15      5.72 o 
  -4   8   4     2545.88     2514.33     26.26 o 
  -3   8   4      775.80      728.07     11.41 o 
  -2   8   4     1563.30     1463.72     15.62 o 
  -1   8   4      164.24      180.10      4.80 o 
   0   8   4     8380.92     9052.34     62.38 o 
   1   8   4      400.48      365.85      6.56 o 
   2   8   4     1505.99     1521.54     25.02 o 
   3   8   4      381.35      344.89     10.88 o 
   4   8   4       12.09        7.61      5.72 o 
   5   8   4        3.93       -2.22      8.63 o 
   6   8   4       51.43       79.36      9.20 o 
   7   8   4      105.65      101.29     13.58 o 
   8   8   4        1.41        4.77      8.31 o 
  -8   9   4       27.96       29.44     13.71 o 
  -7   9   4       43.67       60.88     10.56 o 
  -6   9   4      322.47      337.19     12.62 o 
  -5   9   4      193.74      176.21      6.77 o 
  -4   9   4      243.03      244.36      7.57 o 
  -3   9   4      103.94       99.89      4.78 o 
  -2   9   4      340.94      362.45      9.28 o 
  -1   9   4      178.84      176.33      6.11 o 
   0   9   4     1865.80     1728.06     20.82 o 
   1   9   4     1050.02     1114.76     14.44 o 
   2   9   4        4.77       17.12      4.34 o 
   3   9   4      795.35      843.28     17.70 o 
   4   9   4     1264.43     1295.16     26.20 o 
   5   9   4      849.93      869.73     22.49 o 
   6   9   4      326.10      349.47     16.99 o 
   7   9   4       66.42       92.07     11.93 o 
   8   9   4       10.39        5.42      8.60 o 
  -8  10   4        2.95      -10.98     16.29 o 
  -7  10   4      200.31      177.51     12.56 o 
  -6  10   4      300.83      280.26     15.90 o 
  -5  10   4      294.55      302.12      8.47 o 
  -4  10   4      486.56      459.86     13.93 o 
  -3  10   4     1979.66     1916.34     21.83 o 
  -2  10   4       18.29       18.54      3.37 o 
  -1  10   4      661.04      649.47     10.89 o 
   0  10   4      220.33      193.84      5.75 o 
   1  10   4     2159.02     1974.13     30.77 o 
   2  10   4     1133.38     1143.30     21.40 o 
   3  10   4      610.48      623.54     15.89 o 
   4  10   4       94.58      102.15      9.07 o 
   5  10   4        3.65        2.78      6.36 o 
   6  10   4      162.66      189.60     13.19 o 
   7  10   4       16.65       31.88     16.62 o 
   8  10   4       76.07       86.59     11.96 o 
  -8  11   4      392.41      313.22     29.17 o 
  -7  11   4       78.08      119.83     25.65 o 
  -6  11   4      540.29      531.14     15.41 o 
  -5  11   4        1.41       -1.66      3.19 o 
  -4  11   4      100.09      108.20      5.76 o 
  -3  11   4       77.46       73.48      7.52 o 
  -2  11   4      315.59      326.96      7.89 o 
  -1  11   4      104.47      112.12      5.44 o 
   0  11   4     3664.27     3772.43     34.79 o 
   1  11   4      525.32      529.90      8.93 o 
   2  11   4     2039.13     2083.48     47.11 o 
   3  11   4       25.74       21.85      5.21 o 
   4  11   4     1217.84     1258.12     28.27 o 
   5  11   4      172.64      188.49     13.12 o 
   6  11   4      334.59      351.17     16.87 o 
   7  11   4       24.08       27.21      8.75 o 
   8  11   4        1.25        1.88     10.90 o 
  -8  12   4        9.19        2.28     12.32 o 
  -7  12   4      300.08      297.19     22.40 o 
  -6  12   4        0.10        7.47      6.62 o 
  -5  12   4        0.60        2.14      4.97 o 
  -4  12   4     1155.51     1121.58     18.50 o 
  -3  12   4      425.02      396.63      9.71 o 
  -2  12   4      990.73     1033.48     15.55 o 
  -1  12   4      519.38      498.38      9.73 o 
   0  12   4     1070.17     1044.38     14.21 o 
   1  12   4      945.18      868.95     30.20 o 
   2  12   4      488.02      504.50     14.37 o 
   3  12   4      395.99      385.16     14.23 o 
   4  12   4       41.20       37.14      7.42 o 
   5  12   4        0.02       -2.71      7.29 o 
   6  12   4        2.05        3.16      6.55 o 
   7  12   4       11.07       16.47      8.69 o 
   8  12   4      160.53      168.93     21.86 o 
  -7  13   4       15.27       13.98     10.54 o 
  -6  13   4       14.39       12.97      6.24 o 
  -5  13   4      288.76      292.66     12.54 o 
  -4  13   4        9.89       11.97      4.05 o 
  -3  13   4        0.64        7.51      3.53 o 
  -2  13   4        7.74       12.95      4.10 o 
  -1  13   4      403.51      394.51      9.54 o 
   0  13   4      245.12      234.74      8.91 o 
   1  13   4      523.03      483.93     10.60 o 
   2  13   4       36.42       41.01      6.36 o 
   3  13   4        8.26       13.20      9.05 o 
   4  13   4       31.97       34.75      7.65 o 
   5  13   4     1378.56     1326.72     32.32 o 
   6  13   4        1.88        8.93      7.50 o 
   7  13   4       22.80       28.02     10.13 o 
  -7  14   4        0.77       -8.62      9.42 o 
  -6  14   4      129.02      123.98     12.59 o 
  -5  14   4       42.71       65.94      8.43 o 
  -4  14   4     1676.67     1670.93     30.41 o 
  -3  14   4      139.68      132.36     12.49 o 
  -2  14   4      615.63      632.38     13.28 o 
  -1  14   4        0.04        0.49      3.67 o 
   0  14   4     1318.59     1298.36     18.10 o 
   1  14   4      321.88      322.31      9.87 o 
   2  14   4      186.90      204.91     11.45 o 
   3  14   4       12.21       17.35      7.53 o 
   4  14   4      309.55      317.59     15.69 o 
   5  14   4       23.90       18.42      8.24 o 
   6  14   4        0.16       13.19      8.58 o 
   7  14   4       27.14       23.90     10.14 o 
  -7  15   4      197.17      204.22     20.45 o 
  -6  15   4       76.84       95.91     12.60 o 
  -5  15   4      756.21      702.42     19.56 o 
  -4  15   4      399.36      395.52     14.65 o 
  -3  15   4        0.17       -3.71      3.82 o 
  -2  15   4       20.95       19.23      4.75 o 
  -1  15   4      262.65      278.95      8.74 o 
   0  15   4      277.23      260.51      9.35 o 
   1  15   4       68.45       77.46      6.96 o 
   2  15   4       48.43       45.07      7.93 o 
   3  15   4        6.22       -2.82      5.92 o 
   4  15   4      556.76      584.46     21.69 o 
   5  15   4      344.90      324.24     16.85 o 
   6  15   4       13.41       31.98     12.61 o 
   7  15   4       51.49       66.73     13.95 o 
  -7  16   4      122.06      104.21     18.74 o 
  -6  16   4        3.75       16.54     10.61 o 
  -5  16   4      108.17      107.46     11.06 o 
  -4  16   4       18.10       20.38      6.66 o 
  -3  16   4      407.82      406.17     15.24 o 
  -2  16   4       34.72       49.16      5.51 o 
  -1  16   4       87.27       89.65      6.49 o 
   0  16   4        9.27       15.00      4.19 o 
   1  16   4     1245.09     1138.25     21.60 o 
   2  16   4      635.07      631.33     20.13 o 
   3  16   4      656.67      685.87     22.37 o 
   4  16   4      387.63      406.56     19.05 o 
   5  16   4       19.87       39.36     27.85 o 
   6  16   4       84.71      100.49     14.49 o 
  -6  17   4      105.05      162.46     35.24 o 
  -5  17   4       82.43       96.71     12.10 o 
  -4  17   4        1.65        0.81      5.77 o 
  -3  17   4       86.80       83.71      8.88 o 
  -2  17   4      174.53      167.06      8.02 o 
  -1  17   4      117.59      104.39      8.40 o 
   0  17   4     1460.60     1460.56     27.97 o 
   1  17   4      465.90      388.08     24.33 o 
   2  17   4      125.49      134.15     14.63 o 
   3  17   4      347.91      349.25     16.69 o 
   4  17   4      301.39      313.65     17.53 o 
   5  17   4       35.11       40.21     11.19 o 
   6  17   4       41.38       63.69     12.26 o 
  -6  18   4       60.49       47.07     15.25 o 
  -5  18   4      179.63      191.89     17.74 o 
  -4  18   4      284.59      262.25     13.66 o 
  -3  18   4      146.71      168.04     11.80 o 
  -2  18   4       96.66       90.36      8.77 o 
  -1  18   4        7.63       17.77      6.15 o 
   0  18   4      386.58      380.39     15.64 o 
   1  18   4       28.32       29.59      8.23 o 
   2  18   4        3.02        8.95      7.37 o 
   3  18   4       55.87       56.95     10.32 o 
   4  18   4      204.35      216.77     16.56 o 
   5  18   4       50.12       60.87     12.56 o 
   6  18   4      117.79      122.59     16.19 o 
  -5  19   4       28.98       19.61      9.87 o 
  -4  19   4      175.84      164.43     15.28 o 
  -3  19   4      214.64      207.00     12.91 o 
  -2  19   4      418.50      449.25     16.13 o 
  -1  19   4      175.11      187.29     11.10 o 
   0  19   4      226.00      214.27     12.12 o 
   1  19   4       62.53       80.15     10.96 o 
   2  19   4        6.82        3.24      6.95 o 
   3  19   4      206.54      186.90     14.02 o 
   4  19   4       90.26      125.05     15.59 o 
   5  19   4        6.65       -6.61      9.50 o 
  -4  20   4      159.93      169.62     15.71 o 
  -3  20   4      296.01      312.94     14.99 o 
  -2  20   4       83.04       89.49     11.46 o 
  -1  20   4      122.54      111.85     15.35 o 
   0  20   4        5.18        0.39      4.68 o 
   1  20   4       11.87       19.31      8.96 o 
   2  20   4      354.27      382.38     23.99 o 
   3  20   4        8.25        7.53      8.94 o 
   4  20   4      441.08      403.78     23.24 o 
  -4  21   4       41.73       37.17     15.39 o 
  -3  21   4        0.02        4.97      9.09 o 
  -2  21   4        8.38        7.03      8.13 o 
  -1  21   4      551.09      591.66     30.63 o 
   0  21   4       54.68       62.73     11.59 o 
   1  21   4      168.69      193.44     14.49 o 
   2  21   4        0.37        4.79      8.24 o 
   3  21   4       65.35       77.30     14.23 o 
   4  21   4      139.82      149.76     21.13 o 
  -3  22   4       50.94       57.85     13.95 o 
  -2  22   4       71.99       81.74     13.88 o 
  -1  22   4       15.34       24.57     13.44 o 
   0  22   4       62.77       74.69     13.46 o 
   1  22   4      113.34      113.48     17.09 o 
   2  22   4      343.21      321.71     21.06 o 
   3  22   4       70.27       77.93     14.86 o 
  -1  23   4        3.43        3.74      8.53 o 
   0  23   4      202.83      209.53     23.46 o 
   1  23   4       91.00       90.75     16.34 o 
  -9   0   5      238.51      249.82     25.35 o 
  -7   0   5        4.85        2.10     19.68 o 
  -5   0   5     1756.22     1665.15     45.03 o 
  -3   0   5     1251.58     1166.64     36.42 o 
  -1   0   5     1477.77     1517.54     23.65 o 
   1   0   5      331.41      292.56      6.30 o 
   3   0   5     3470.55     3380.32     39.61 o 
   5   0   5       10.74       23.42      4.59 o 
   7   0   5     1103.20     1227.10     93.32 o 
   9   0   5        4.23       19.31     21.55 o 
  -9   1   5       11.98       16.26      9.75 o 
  -8   1   5       65.99       86.31     12.26 o 
  -7   1   5      267.75      257.66     14.59 o 
  -6   1   5     1270.19     1283.09     22.71 o 
  -5   1   5        0.75       10.85      5.66 o 
  -4   1   5     1533.75     1490.04     25.81 o 
  -3   1   5       39.90       37.74      3.97 o 
  -2   1   5     9180.05     8716.35     90.67 o 
  -1   1   5      679.69      587.99      9.41 o 
   0   1   5     2288.79     2244.62     15.76 o 
   1   1   5       98.04       85.47      2.89 o 
   2   1   5      505.21      521.06     13.94 o 
   3   1   5      617.31      612.82     15.73 o 
   4   1   5      475.92      460.36     11.03 o 
   5   1   5        2.68       12.15      5.93 o 
   6   1   5      330.42      294.55     11.26 o 
   7   1   5        7.93        0.55      4.55 o 
   8   1   5       10.53       10.49      8.28 o 
   9   1   5        7.39        4.70      8.79 o 
  -9   2   5       43.33       44.78     11.32 o 
  -8   2   5      877.13      939.25     29.84 o 
  -7   2   5       33.82       33.14      8.44 o 
  -6   2   5     1958.63     1929.09     31.01 o 
  -5   2   5      460.62      442.12      7.66 o 
  -4   2   5       50.01       62.56      5.20 o 
  -3   2   5     2037.68     2063.26     26.71 o 
  -2   2   5     1594.01     1912.30     28.50 o 
  -1   2   5       42.74       58.69      2.85 o 
   0   2   5       84.20      112.86      2.71 o 
   1   2   5      945.45      869.93      8.62 o 
   2   2   5     7350.16     7467.48     62.89 o 
   3   2   5      446.07      422.11      6.77 o 
   4   2   5       97.01       85.44      4.29 o 
   5   2   5        8.80        8.95      2.64 o 
   6   2   5     1438.51     1562.45     30.14 o 
   7   2   5       65.18       73.40      8.00 o 
   8   2   5      181.89      159.51     23.57 o 
   9   2   5        1.24        2.08      9.65 o 
  -9   3   5       10.87       22.54     11.72 o 
  -8   3   5      143.13      169.41     13.77 o 
  -7   3   5      667.25      635.90     21.24 o 
  -6   3   5       37.38       45.74      6.19 o 
  -5   3   5      166.34      161.20      6.65 o 
  -4   3   5      119.72      144.45      3.47 o 
  -3   3   5        9.54       12.69      2.40 o 
  -2   3   5     4042.48     4504.57     34.76 o 
  -1   3   5     3130.41     2854.01     19.06 o 
   0   3   5       19.85       28.14      1.99 o 
   1   3   5      375.51      354.21      5.01 o 
   2   3   5       23.09       26.99      3.08 o 
   3   3   5     2665.84     2589.32     35.00 o 
   4   3   5       58.49       59.84      7.12 o 
   5   3   5      138.30      146.88      7.68 o 
   6   3   5      240.20      213.54     15.55 o 
   7   3   5        0.45        5.31      5.40 o 
   8   3   5      165.26      134.99     16.23 o 
   9   3   5      125.45      102.14     16.40 o 
  -9   4   5        1.53        3.11      9.74 o 
  -8   4   5      145.73      155.02     13.60 o 
  -7   4   5        8.05        3.56      6.36 o 
  -6   4   5      441.49      438.67     12.49 o 
  -5   4   5       59.16       56.60      3.64 o 
  -4   4   5      240.99      210.19      6.94 o 
  -3   4   5      224.87      248.91      7.38 o 
  -2   4   5        2.46       32.06      6.21 o 
  -1   4   5      996.56     1075.41      9.96 o 
   0   4   5     1636.42     1645.60     13.71 o 
   1   4   5      275.80      290.28      4.68 o 
   2   4   5     5775.11     5786.81     59.39 o 
   3   4   5     1255.77     1174.85     19.89 o 
   4   4   5       12.63       11.56      3.74 o 
   5   4   5        9.86        8.00      4.34 o 
   6   4   5     1299.05     1358.72     25.76 o 
   7   4   5      679.78      658.47     18.68 o 
   8   4   5      422.38      351.34     17.15 o 
   9   4   5       12.59       71.90     17.34 o 
  -9   5   5       26.46       28.56     14.29 o 
  -8   5   5       71.01       61.97     10.77 o 
  -7   5   5      226.91      231.29     10.98 o 
  -6   5   5      368.82      353.92     15.74 o 
  -5   5   5      183.97      161.75      6.32 o 
  -4   5   5      663.86      631.25      8.82 o 
  -3   5   5      989.46      938.32     10.31 o 
  -2   5   5     7742.00     8141.49     53.10 o 
  -1   5   5     2898.10     2890.81     24.44 o 
   0   5   5      858.43      879.73      9.30 o 
   1   5   5      156.30      160.33      5.45 o 
   2   5   5      534.38      505.55      7.52 o 
   3   5   5      550.41      523.98     17.92 o 
   4   5   5      400.44      412.07      9.57 o 
   5   5   5      981.72      943.42     17.57 o 
   6   5   5      166.14      156.15     15.45 o 
   7   5   5        0.45       -4.39      8.49 o 
   8   5   5      162.18      116.35     17.82 o 
   9   5   5       98.15      141.38     23.98 o 
  -9   6   5       57.10       62.75     26.43 o 
  -8   6   5        4.77        5.63      7.25 o 
  -7   6   5       10.01       11.20      5.43 o 
  -6   6   5      501.99      468.77     12.84 o 
  -5   6   5     1247.42     1196.62     16.04 o 
  -4   6   5     2301.63     2260.78     24.98 o 
  -3   6   5     2388.92     2323.48     21.50 o 
  -2   6   5      979.76      994.03     12.42 o 
  -1   6   5      593.99      614.56      8.05 o 
   0   6   5     2972.69     2824.65     22.76 o 
   1   6   5     1964.94     1874.95     16.30 o 
   2   6   5      144.71      155.33      5.77 o 
   3   6   5     1228.70     1172.72     15.66 o 
   4   6   5       90.59       86.55      7.90 o 
   5   6   5        2.93        2.33      4.36 o 
   6   6   5      328.97      323.84     17.79 o 
   7   6   5      242.17      254.83     20.70 o 
   8   6   5      120.36      139.47     24.64 o 
  -8   7   5      150.51      159.94     16.41 o 
  -7   7   5       31.87       36.49      7.11 o 
  -6   7   5      642.73      653.01     22.95 o 
  -5   7   5        4.47        6.70      3.29 o 
  -4   7   5       24.91       34.19      5.58 o 
  -3   7   5      102.18      113.47     11.51 o 
  -2   7   5     1965.42     1960.51     24.31 o 
  -1   7   5       69.20       63.12      3.28 o 
   0   7   5     1642.51     1563.40     15.31 o 
   1   7   5       72.78       76.43      3.70 o 
   2   7   5      151.83      170.81     12.98 o 
   3   7   5      132.55      108.75      4.67 o 
   4   7   5     1203.52     1109.14     50.41 o 
   5   7   5      637.37      627.18     18.74 o 
   6   7   5      285.73      287.18     14.42 o 
   7   7   5       21.82        4.65      6.52 o 
   8   7   5        8.65       -5.49      8.85 o 
  -8   8   5      182.11      190.16     19.22 o 
  -7   8   5        1.65        4.78      5.53 o 
  -6   8   5      171.84      172.21      8.89 o 
  -5   8   5      459.88      444.72      9.73 o 
  -4   8   5        9.08       13.91      7.97 o 
  -3   8   5     1299.09     1219.36     15.20 o 
  -2   8   5      310.79      303.95      6.38 o 
  -1   8   5       22.88       40.57      3.77 o 
   0   8   5      281.13      338.31      7.57 o 
   1   8   5     6095.46     5987.92     62.06 o 
   2   8   5      267.52      213.44      5.24 o 
   3   8   5      256.79      259.24      9.52 o 
   4   8   5      196.65      201.69     14.97 o 
   5   8   5      102.66      118.07      9.94 o 
   6   8   5      237.97      269.34     14.51 o 
   7   8   5        4.32       12.23      8.41 o 
   8   8   5       68.90       55.36     21.52 o 
  -8   9   5      187.82      201.37     21.65 o 
  -7   9   5      203.11      209.78     10.63 o 
  -6   9   5        1.48        9.57      4.96 o 
  -5   9   5       69.29       61.49      5.08 o 
  -4   9   5      895.11      888.22     14.02 o 
  -3   9   5      333.49      362.17      8.26 o 
  -2   9   5      220.57      213.55      5.96 o 
  -1   9   5     1813.19     1747.28     18.95 o 
   0   9   5      472.57      388.23      7.24 o 
   1   9   5       34.48       34.58      2.97 o 
   2   9   5      246.21      303.47     10.13 o 
   3   9   5     1003.20      973.64     24.54 o 
   4   9   5     2667.73     2800.18     46.97 o 
   5   9   5      624.98      578.31     19.72 o 
   6   9   5       72.94       73.71      9.35 o 
   7   9   5        1.37       16.98     11.80 o 
   8   9   5        4.57        8.19      9.08 o 
  -8  10   5       47.30       82.11     30.13 o 
  -7  10   5       51.36       67.51      9.86 o 
  -6  10   5      405.12      388.57     13.44 o 
  -5  10   5      123.34      123.29      6.30 o 
  -4  10   5     1309.93     1334.05     19.11 o 
  -3  10   5       27.88       26.05      4.30 o 
  -2  10   5      768.73      754.53     11.68 o 
  -1  10   5       48.37       45.15      3.89 o 
   0  10   5     2301.31     2230.68     22.62 o 
   1  10   5      594.22      580.52      8.53 o 
   2  10   5       47.16       46.24      6.89 o 
   3  10   5       36.33       37.23      5.94 o 
   4  10   5      181.45      200.03     18.42 o 
   5  10   5        6.49       -7.89      7.89 o 
   6  10   5       66.61       69.94      9.85 o 
   7  10   5       11.22       -4.78      7.75 o 
   8  10   5      160.51      156.71     16.21 o 
  -8  11   5        3.13      -10.17     10.43 o 
  -7  11   5      389.49      391.76     18.35 o 
  -6  11   5        0.65        0.01      5.86 o 
  -5  11   5     1083.53     1061.63     21.75 o 
  -4  11   5       95.94       94.87      5.92 o 
  -3  11   5      158.57      157.40      6.55 o 
  -2  11   5      449.01      461.85      9.83 o 
  -1  11   5     1250.35     1248.58     16.61 o 
   0  11   5        1.84        3.83      3.96 o 
   1  11   5      533.58      508.41      8.54 o 
   2  11   5       17.66       29.58      6.11 o 
   3  11   5       81.94       94.01      8.24 o 
   4  11   5        8.43        3.52      5.99 o 
   5  11   5     1441.80     1478.35     35.31 o 
   6  11   5       13.70       14.36      7.04 o 
   7  11   5        4.36        1.95      8.20 o 
   8  11   5       23.86       25.74     12.23 o 
  -8  12   5        2.12       11.93     13.77 o 
  -7  12   5       19.66       30.15     13.61 o 
  -6  12   5       43.45       64.18     10.04 o 
  -5  12   5       75.39       81.96      8.86 o 
  -4  12   5     1059.29     1018.74     18.14 o 
  -3  12   5      602.29      606.34     13.86 o 
  -2  12   5      228.80      257.69      8.72 o 
  -1  12   5       11.28       11.47      3.86 o 
   0  12   5      654.67      634.16     10.96 o 
   1  12   5     1589.14     1501.43     39.08 o 
   2  12   5      110.15      106.55     12.08 o 
   3  12   5       47.92       75.00      8.07 o 
   4  12   5      285.00      265.25     14.04 o 
   5  12   5      105.15       79.55     10.15 o 
   6  12   5        7.96        4.49      7.57 o 
   7  12   5       36.02       42.55     10.19 o 
  -7  13   5        4.83       15.65     10.71 o 
  -6  13   5      115.92      151.54     12.94 o 
  -5  13   5      104.70       65.31     11.01 o 
  -4  13   5      547.29      506.48     12.66 o 
  -3  13   5       88.35       82.25      5.85 o 
  -2  13   5        4.23        4.85      3.76 o 
  -1  13   5       85.77       85.06      5.54 o 
   0  13   5     1140.04     1191.73     20.87 o 
   1  13   5       38.82       28.39      4.78 o 
   2  13   5       20.17       30.19      6.99 o 
   3  13   5       17.84       20.83      7.68 o 
   4  13   5     1875.88     1889.00     39.52 o 
   5  13   5        2.49        8.52      9.89 o 
   6  13   5      178.33      202.72     16.51 o 
   7  13   5        2.90        2.18     10.13 o 
  -7  14   5      265.66      229.28     40.19 o 
  -6  14   5      287.52      274.73     17.33 o 
  -5  14   5     1414.21     1371.85     30.17 o 
  -4  14   5       13.85       10.15      5.07 o 
  -3  14   5      759.38      757.85     15.97 o 
  -2  14   5        0.84        2.64      3.84 o 
  -1  14   5       40.26       50.74      5.12 o 
   0  14   5      681.41      647.45     12.55 o 
   1  14   5      781.72      811.35     15.68 o 
   2  14   5       20.16       21.73      6.32 o 
   3  14   5        1.48        0.15      5.15 o 
   4  14   5       46.79       60.67     10.19 o 
   5  14   5      199.04      207.19     15.59 o 
   6  14   5        5.68       10.85      8.37 o 
   7  14   5      100.78      101.55     14.28 o 
  -7  15   5      374.85      345.97     34.45 o 
  -6  15   5      452.00      406.05     30.30 o 
  -5  15   5      232.34      218.32     13.01 o 
  -4  15   5        1.66        7.43      6.26 o 
  -3  15   5      258.33      246.87     10.50 o 
  -2  15   5      118.67      119.70      6.64 o 
  -1  15   5       83.76       89.88      6.58 o 
   0  15   5      518.53      543.08     11.51 o 
   1  15   5       66.98       42.45      5.57 o 
   2  15   5      107.31      103.23     10.34 o 
   3  15   5      183.25      169.46     12.85 o 
   4  15   5      736.08      789.02     26.32 o 
   5  15   5      459.33      433.66     20.17 o 
   6  15   5       38.23       65.80     12.12 o 
   7  15   5        7.84       -0.18      8.09 o 
  -6  16   5       86.74       98.48     17.37 o 
  -5  16   5      150.19      143.32     11.46 o 
  -4  16   5      678.12      674.05     19.98 o 
  -3  16   5       97.09      109.79      9.67 o 
  -2  16   5        8.00        8.86      4.78 o 
  -1  16   5      242.65      252.44     15.56 o 
   0  16   5     1231.93     1185.76     22.47 o 
   1  16   5       50.95       50.55      8.30 o 
   2  16   5       35.20       43.65      8.57 o 
   3  16   5      134.30      147.02     12.95 o 
   4  16   5        2.26        8.41      8.84 o 
   5  16   5        3.45        1.43      7.31 o 
   6  16   5       49.66       54.25     15.81 o 
  -6  17   5       51.01       65.53     15.66 o 
  -5  17   5      168.63      146.64     16.80 o 
  -4  17   5      324.96      317.12     15.50 o 
  -3  17   5      237.17      225.03     11.56 o 
  -2  17   5      344.03      368.02     12.67 o 
  -1  17   5      704.89      728.06     15.76 o 
   0  17   5        7.94       -2.28      5.43 o 
   1  17   5      143.48      149.05     11.92 o 
   2  17   5      164.97      174.59     12.92 o 
   3  17   5      186.61      185.61     13.29 o 
   4  17   5        0.28        9.56      7.77 o 
   5  17   5      459.70      460.06     22.88 o 
   6  17   5        4.66        7.93     12.04 o 
  -5  18   5        0.28       15.76     12.32 o 
  -4  18   5      269.63      264.33     14.74 o 
  -3  18   5        6.81        4.53      6.10 o 
  -2  18   5        9.38       11.52      6.95 o 
  -1  18   5       11.26        7.56      5.15 o 
   0  18   5       79.64       83.84      8.39 o 
   1  18   5      172.20      166.94     13.41 o 
   2  18   5      289.11      289.72     16.46 o 
   3  18   5        1.15       21.76     13.35 o 
   4  18   5       22.04       21.62     10.20 o 
   5  18   5       17.11       13.18     10.03 o 
  -5  19   5       50.71       51.10     34.26 o 
  -4  19   5       42.29       43.41      9.77 o 
  -3  19   5       71.33       64.32     10.51 o 
  -2  19   5       13.58       16.61      6.50 o 
  -1  19   5      639.51      590.27     18.23 o 
   0  19   5      195.03      197.01     11.23 o 
   1  19   5      117.61      116.95     14.76 o 
   2  19   5       35.79       25.86      9.27 o 
   3  19   5       10.81       24.12     10.00 o 
   4  19   5      307.90      306.91     23.57 o 
   5  19   5       17.43       40.68     11.23 o 
  -4  20   5       28.89       57.35     11.50 o 
  -3  20   5        1.22       -3.26      7.75 o 
  -2  20   5        1.97       15.83     11.51 o 
  -1  20   5        8.78       18.79      7.49 o 
   0  20   5       62.94       67.28     10.34 o 
   1  20   5      206.14      242.34     15.00 o 
   2  20   5      225.42      237.48     16.22 o 
   3  20   5      372.87      370.35     20.50 o 
   4  20   5       45.49       48.23     12.85 o 
  -3  21   5        6.34        7.78     10.16 o 
  -2  21   5      353.20      379.11     35.14 o 
  -1  21   5        8.02        4.01      8.86 o 
   0  21   5      141.10      144.04     15.53 o 
   1  21   5        4.97       12.43      8.66 o 
   2  21   5      109.87      114.13     14.87 o 
   3  21   5        9.04        7.13      9.05 o 
  -2  22   5        0.01        1.77     11.17 o 
  -1  22   5       61.32       65.18     17.64 o 
   0  22   5       23.57       25.88     13.08 o 
   1  22   5       62.76       44.37     13.57 o 
   2  22   5       32.28       29.56     11.90 o 
  -8   0   6      113.75       91.07     18.50 o 
  -6   0   6     4782.12     4899.63    135.76 o 
  -4   0   6       18.83       19.34      7.47 o 
  -2   0   6      512.07      673.48     17.15 o 
   0   0   6     4482.66     5329.65     67.14 o 
   2   0   6     1208.55     1018.62     16.64 o 
   4   0   6      111.56      120.68      6.50 o 
   6   0   6     1283.27     1326.77    101.90 o 
   8   0   6        0.53        0.42      9.63 o 
  -9   1   6       47.01       80.14     13.35 o 
  -8   1   6      123.15      145.38     13.89 o 
  -7   1   6      409.61      400.12     18.51 o 
  -6   1   6      267.63      276.18     15.37 o 
  -5   1   6        0.04        7.05      4.95 o 
  -4   1   6       25.40       32.01      5.20 o 
  -3   1   6      465.23      454.17     11.28 o 
  -2   1   6     1092.04      920.09     14.90 o 
  -1   1   6     6858.06     7070.97     80.68 o 
   0   1   6     2065.33     2359.27     18.45 o 
   1   1   6      430.82      522.63      7.01 o 
   2   1   6     2679.14     2827.93     26.36 o 
   3   1   6     2660.21     2633.31     40.79 o 
   4   1   6      152.36      132.69      6.88 o 
   5   1   6       33.76       43.37      3.86 o 
   6   1   6       10.25       21.38      8.48 o 
   7   1   6        0.14        0.73      6.30 o 
   8   1   6      129.41       76.29     12.61 o 
   9   1   6        2.97       41.00     25.33 o 
  -9   2   6        0.66        6.27      8.24 o 
  -8   2   6       14.81       12.23      9.11 o 
  -7   2   6       74.46       75.75     10.41 o 
  -6   2   6      102.01       98.04     12.16 o 
  -5   2   6      953.41      944.98     20.72 o 
  -4   2   6      723.45      708.09     15.73 o 
  -3   2   6      196.34      189.28      7.74 o 
  -2   2   6     1524.95     1636.94     19.16 o 
  -1   2   6      294.38      226.43      3.55 o 
   0   2   6        2.16       18.25      2.60 o 
   1   2   6        8.47       22.92      2.45 o 
   2   2   6      610.20      630.56     10.16 o 
   3   2   6     1005.33      921.41     16.18 o 
   4   2   6       86.96       85.70      5.72 o 
   5   2   6      235.64      230.16     11.51 o 
   6   2   6       99.20      114.88      8.30 o 
   7   2   6      561.43      556.96     24.59 o 
   8   2   6        4.20       10.64     11.40 o 
   9   2   6       46.29       58.62     21.46 o 
  -9   3   6       14.52        1.47      8.13 o 
  -8   3   6      400.29      384.33     19.51 o 
  -7   3   6       83.10       91.92     10.40 o 
  -6   3   6     1659.20     1595.79     34.84 o 
  -5   3   6      101.94      120.36      9.10 o 
  -4   3   6       17.92       30.22      5.85 o 
  -3   3   6      544.64      557.87     21.76 o 
  -2   3   6    10377.99    10105.85     96.65 o 
  -1   3   6       14.80       31.84      1.99 o 
   0   3   6        7.74        5.66      1.89 o 
   1   3   6       34.95       39.43      2.75 o 
   2   3   6     4513.85     4565.21     35.54 o 
   3   3   6       70.60       66.87      5.39 o 
   4   3   6      649.23      595.97     20.71 o 
   5   3   6      105.25      102.07      6.86 o 
   6   3   6        8.39       17.09      5.66 o 
   7   3   6        4.56        1.63      4.98 o 
   8   3   6       31.14      159.06     94.26 o 
  -9   4   6       71.67       86.72     26.57 o 
  -8   4   6        4.35       11.07      8.51 o 
  -7   4   6       34.80       35.33      8.81 o 
  -6   4   6     1713.31     1734.99     35.05 o 
  -5   4   6     1534.10     1404.81     38.46 o 
  -4   4   6      514.15      487.47      9.72 o 
  -3   4   6      351.81      309.99      6.62 o 
  -2   4   6       21.05       34.78      5.08 o 
  -1   4   6     2797.78     2768.71     26.81 o 
   0   4   6     1382.85     1417.26     13.22 o 
   1   4   6     2294.97     2266.20     19.84 o 
   2   4   6     1138.09     1057.60     12.57 o 
   3   4   6      288.00      261.52      5.47 o 
   4   4   6        1.53       -0.60      3.34 o 
   5   4   6      460.21      448.37     11.61 o 
   6   4   6      152.81      176.50     13.08 o 
   7   4   6      514.93      483.36     18.82 o 
   8   4   6       12.21       42.18     22.43 o 
  -8   5   6      622.74      633.97     24.84 o 
  -7   5   6      317.45      312.76     17.53 o 
  -6   5   6      335.01      335.91     21.19 o 
  -5   5   6       84.33       77.41      5.39 o 
  -4   5   6     1018.73     1002.85     21.15 o 
  -3   5   6      331.00      348.23      7.60 o 
  -2   5   6     1643.78     1665.89     26.28 o 
  -1   5   6     2520.67     2514.45     21.02 o 
   0   5   6      337.75      338.47      5.83 o 
   1   5   6       16.60       21.10      2.57 o 
   2   5   6      226.67      210.34      4.76 o 
   3   5   6     2035.36     1975.23     34.20 o 
   4   5   6     1136.41     1129.03     18.10 o 
   5   5   6        8.16       11.68      4.34 o 
   6   5   6      194.70      202.99     10.23 o 
   7   5   6       18.89        1.26      6.68 o 
   8   5   6       51.61       70.74     14.30 o 
  -8   6   6       63.38       91.29     12.52 o 
  -7   6   6       19.67       18.59      8.15 o 
  -6   6   6      676.43      691.88     21.02 o 
  -5   6   6       82.31       73.30      5.78 o 
  -4   6   6      406.93      419.09     10.01 o 
  -3   6   6      178.34      172.45     14.18 o 
  -2   6   6        1.08        2.66      2.10 o 
  -1   6   6       54.53       63.63      3.17 o 
   0   6   6     2024.14     2060.88     19.19 o 
   1   6   6     2286.65     2234.24     20.46 o 
   2   6   6     2751.07     2721.17     23.81 o 
   3   6   6      111.53      102.26     10.10 o 
   4   6   6       92.20       81.62      5.35 o 
   5   6   6      117.43      114.48      6.84 o 
   6   6   6      525.39      525.30     18.66 o 
   7   6   6        0.49        6.06      7.37 o 
   8   6   6        5.34       23.20     12.00 o 
  -8   7   6      317.45      290.55     17.24 o 
  -7   7   6      378.11      370.59     16.33 o 
  -6   7   6       24.74       19.22      5.29 o 
  -5   7   6        3.50        4.24      4.01 o 
  -4   7   6      367.49      370.83     12.70 o 
  -3   7   6     1693.20     1640.83     18.60 o 
  -2   7   6     2312.41     2309.72     22.62 o 
  -1   7   6      943.35      901.86     11.40 o 
   0   7   6      194.88      216.82      5.71 o 
   1   7   6      326.76      302.71      5.81 o 
   2   7   6      757.91      806.95     12.77 o 
   3   7   6     1085.17     1055.23     28.03 o 
   4   7   6      112.19      132.48      6.25 o 
   5   7   6      605.80      594.70     17.68 o 
   6   7   6       14.06       21.58      9.91 o 
   7   7   6       15.93       31.79      9.40 o 
   8   7   6       17.79       60.57     24.54 o 
  -8   8   6        0.03       -3.32     10.03 o 
  -7   8   6       10.47       11.47      7.09 o 
  -6   8   6       33.85       45.16      6.26 o 
  -5   8   6      393.24      375.86     11.25 o 
  -4   8   6     3035.39     2905.42     74.07 o 
  -3   8   6      401.93      389.37      8.06 o 
  -2   8   6      237.79      233.90      5.82 o 
  -1   8   6      307.80      300.43      6.83 o 
   0   8   6     4884.15     4939.84     41.79 o 
   1   8   6      131.08      128.35      6.31 o 
   2   8   6      423.11      435.41     11.86 o 
   3   8   6      211.33      182.67      6.34 o 
   4   8   6       23.95       35.67      6.43 o 
   5   8   6       50.81       51.52     14.95 o 
   6   8   6      143.73      119.11     11.78 o 
   7   8   6      135.71      147.71     13.88 o 
   8   8   6      135.42      133.48     16.51 o 
  -8   9   6      172.56      139.13     30.76 o 
  -7   9   6       41.32       47.39      8.83 o 
  -6   9   6      304.96      293.54     11.73 o 
  -5   9   6        7.19       20.00      5.01 o 
  -4   9   6       65.74       81.00      5.68 o 
  -3   9   6     2502.08     2492.32     27.79 o 
  -2   9   6      391.28      416.01      8.48 o 
  -1   9   6      512.71      463.30      8.66 o 
   0   9   6        8.08       16.36      3.15 o 
   1   9   6      145.12      157.66      5.13 o 
   2   9   6       40.53       34.72      5.34 o 
   3   9   6      211.40      226.81     10.23 o 
   4   9   6      245.73      257.87     12.92 o 
   5   9   6      530.25      511.52     18.43 o 
   6   9   6       33.45       30.95      8.73 o 
   7   9   6       61.03       69.65     11.82 o 
   8   9   6      142.01      134.93     14.89 o 
  -8  10   6        3.94       14.76     15.96 o 
  -7  10   6        0.28        5.20      9.41 o 
  -6  10   6      558.50      529.29     15.64 o 
  -5  10   6      748.02      771.40     17.67 o 
  -4  10   6      217.17      242.93      8.70 o 
  -3  10   6     1534.37     1525.60     20.80 o 
  -2  10   6       31.81       37.47      4.05 o 
  -1  10   6      215.99      222.37      6.43 o 
   0  10   6      302.73      296.70      7.76 o 
   1  10   6     3365.71     3224.12     55.24 o 
   2  10   6      233.29      249.80      7.97 o 
   3  10   6       35.50       60.27      9.94 o 
   4  10   6      102.85      105.97     10.03 o 
   5  10   6      415.68      415.35     19.07 o 
   6  10   6       27.24       40.87      9.42 o 
   7  10   6       11.98       22.17     11.89 o 
   8  10   6       36.51       41.10     12.58 o 
  -8  11   6      434.50      395.41     31.64 o 
  -7  11   6       30.05       51.67     11.32 o 
  -6  11   6       82.98       90.08     14.50 o 
  -5  11   6       21.54       45.14      6.70 o 
  -4  11   6      417.25      471.54     11.96 o 
  -3  11   6      131.97      143.85      6.90 o 
  -2  11   6        2.69        2.37      3.20 o 
  -1  11   6      102.32      119.41      7.61 o 
   0  11   6      968.18      976.98     14.50 o 
   1  11   6       16.72        7.53      4.45 o 
   2  11   6       33.38       49.61      6.80 o 
   3  11   6        0.58        0.16      4.15 o 
   4  11   6      413.04      436.25     16.39 o 
   5  11   6       27.28       45.75     16.74 o 
   6  11   6       49.78       52.59      9.71 o 
   7  11   6       28.64       29.61      8.92 o 
  -7  12   6        1.88        4.85     10.12 o 
  -6  12   6      125.82      114.07     10.90 o 
  -5  12   6       75.86       67.00      7.53 o 
  -4  12   6     2449.38     2302.38     31.65 o 
  -3  12   6      206.72      176.94      9.66 o 
  -2  12   6      481.48      450.55     10.92 o 
  -1  12   6       37.29       48.15      4.95 o 
   0  12   6     1350.22     1351.11     30.06 o 
   1  12   6     1145.24     1082.62     26.41 o 
   2  12   6       60.18       77.36      8.27 o 
   3  12   6       62.88       63.08      7.64 o 
   4  12   6       44.55       76.83     13.06 o 
   5  12   6       14.27       13.69      9.78 o 
   6  12   6        1.61       15.00      8.84 o 
   7  12   6        7.76       11.45      8.83 o 
  -7  13   6       10.15       13.56     21.85 o 
  -6  13   6      103.61       94.13     11.24 o 
  -5  13   6      441.49      409.51     15.94 o 
  -4  13   6      286.08      250.21     10.77 o 
  -3  13   6     3058.59     3085.80     39.65 o 
  -2  13   6      133.31      160.12      8.01 o 
  -1  13   6      470.29      467.44     16.27 o 
   0  13   6      520.60      512.97     11.37 o 
   1  13   6        0.44        2.20      4.14 o 
   2  13   6        0.25        2.56      5.35 o 
   3  13   6       30.21       50.78      8.31 o 
   4  13   6       43.59       74.29     10.63 o 
   5  13   6      226.44      244.85     16.57 o 
   6  13   6       45.42       49.09     14.30 o 
   7  13   6      146.79      130.90     14.21 o 
  -7  14   6       35.58       18.94     20.66 o 
  -6  14   6       61.52       94.17     16.70 o 
  -5  14   6      216.05      188.45     24.80 o 
  -4  14   6     1407.25     1456.68     25.22 o 
  -3  14   6      141.29      129.99     12.52 o 
  -2  14   6        8.76       19.16      4.72 o 
  -1  14   6       33.80       31.72      4.89 o 
   0  14   6     1343.66     1339.31     19.91 o 
   1  14   6       48.14       85.77      9.26 o 
   2  14   6       43.37       57.69      7.81 o 
   3  14   6      390.14      378.63     16.36 o 
   4  14   6       56.80       74.34     10.94 o 
   5  14   6      184.61      186.37     14.50 o 
   6  14   6      197.27      166.42     15.72 o 
   7  14   6        0.07        5.95      9.20 o 
  -6  15   6       15.20        8.25     10.56 o 
  -5  15   6       10.44       18.68      9.14 o 
  -4  15   6       95.77      105.97     11.37 o 
  -3  15   6      766.14      738.23     16.59 o 
  -2  15   6      196.13      194.34      9.73 o 
  -1  15   6      714.48      718.27     18.76 o 
   0  15   6       51.16       63.81      5.27 o 
   1  15   6       24.85       20.69      8.27 o 
   2  15   6       12.01        8.89      6.34 o 
   3  15   6      208.40      221.84     13.33 o 
   4  15   6      423.49      435.64     19.46 o 
   5  15   6      108.59      128.35     13.28 o 
   6  15   6        3.17        2.92      7.74 o 
  -6  16   6      181.97      188.26     25.91 o 
  -5  16   6       57.62       77.78     11.60 o 
  -4  16   6       52.41       65.62      8.79 o 
  -3  16   6       20.61       25.17      5.75 o 
  -2  16   6       52.64       46.71      6.23 o 
  -1  16   6       18.62       20.75      5.48 o 
   0  16   6        9.90       14.17      5.32 o 
   1  16   6     1057.22     1082.55     26.80 o 
   2  16   6      194.67      196.83     13.28 o 
   3  16   6       42.87       56.40     10.14 o 
   4  16   6       51.14       65.38     12.50 o 
   5  16   6       32.31       46.99     10.50 o 
   6  16   6       81.39      101.14     13.44 o 
  -5  17   6        9.03        9.52      8.68 o 
  -4  17   6      138.64      145.94     11.60 o 
  -3  17   6       10.97       17.90      7.34 o 
  -2  17   6      123.06      125.22      8.09 o 
  -1  17   6      259.55      262.65     14.80 o 
   0  17   6      278.59      271.81     11.94 o 
   1  17   6        6.93        2.15      6.92 o 
   2  17   6      165.12      185.32     13.86 o 
   3  17   6      182.40      156.21     13.28 o 
   4  17   6      357.70      375.36     19.93 o 
   5  17   6       11.55       22.47     11.95 o 
  -5  18   6      180.27      170.45     18.03 o 
  -4  18   6      104.55      104.35     13.60 o 
  -3  18   6      118.60      132.62     11.22 o 
  -2  18   6       14.40       18.39      6.07 o 
  -1  18   6       61.79       81.75      8.36 o 
   0  18   6      218.18      226.18     14.50 o 
   1  18   6      557.09      509.33     19.67 o 
   2  18   6       30.69       46.30      9.63 o 
   3  18   6      137.42      116.85     14.32 o 
   4  18   6        1.48        6.70      8.14 o 
   5  18   6       98.89      117.52     14.54 o 
  -4  19   6       21.75       16.99     10.18 o 
  -3  19   6      143.25      149.61     11.78 o 
  -2  19   6      576.13      598.00     22.44 o 
  -1  19   6       52.48       61.00      8.79 o 
   0  19   6       13.66       15.71      8.11 o 
   1  19   6      106.91      110.31     12.06 o 
   2  19   6      265.30      271.66     16.54 o 
   3  19   6      292.35      278.00     19.25 o 
   4  19   6        4.89       -4.09      9.50 o 
  -4  20   6      127.21      121.22     16.70 o 
  -3  20   6        3.94        5.74      8.27 o 
  -2  20   6       40.92       48.60     10.53 o 
  -1  20   6        7.26       -0.43      9.76 o 
   0  20   6      124.60      137.46     12.90 o 
   1  20   6        5.98        3.00      6.84 o 
   2  20   6       47.36       51.27     11.52 o 
   3  20   6      144.15      158.04     16.10 o 
  -3  21   6       33.42       11.62     10.18 o 
  -2  21   6       15.37       27.96     10.46 o 
  -1  21   6       82.61      130.96     25.85 o 
   0  21   6       35.21       21.21     11.35 o 
   1  21   6        4.92       12.01      8.48 o 
   2  21   6        3.23        8.33      9.87 o 
  -1  22   6       11.07       17.88     10.74 o 
   0  22   6        4.39        1.54      8.79 o 
   1  22   6        0.43       14.00     11.76 o 
  -7   0   7        9.45       20.36     23.72 o 
  -5   0   7     1195.05     1205.03     34.63 o 
  -3   0   7      171.66      181.38     10.64 o 
  -1   0   7     2977.40     2794.53     71.25 o 
   1   0   7     2318.95     2417.56     38.09 o 
   3   0   7     1280.72     1310.99     76.59 o 
   5   0   7      361.62      337.88     29.14 o 
   7   0   7      401.12      411.12     27.46 o 
  -8   1   7      520.92      444.11     22.11 o 
  -7   1   7       91.70       98.97     11.95 o 
  -6   1   7      491.29      512.52     19.19 o 
  -5   1   7       14.92       25.35     10.42 o 
  -4   1   7      690.07      690.90     16.29 o 
  -3   1   7       38.95       38.81      5.07 o 
  -2   1   7     5717.44     5697.87     63.15 o 
  -1   1   7     1437.19     1389.90     19.63 o 
   0   1   7      491.82      630.33      7.92 o 
   1   1   7      381.33      374.75      6.88 o 
   2   1   7       65.14       39.37      3.58 o 
   3   1   7     1674.42     1670.37     19.40 o 
   4   1   7       90.95      111.07      5.24 o 
   5   1   7       63.78       53.31      5.94 o 
   6   1   7      111.18      116.32      8.71 o 
   7   1   7       13.85       25.31     14.31 o 
   8   1   7       17.97       33.07     14.69 o 
  -8   2   7       20.49       26.08     12.61 o 
  -7   2   7       75.29       88.96     11.32 o 
  -6   2   7     1278.15     1280.78     29.38 o 
  -5   2   7      370.57      368.93     15.20 o 
  -4   2   7      291.93      282.48     11.75 o 
  -3   2   7       15.29       21.65      5.07 o 
  -2   2   7      177.05      173.52      7.51 o 
  -1   2   7      518.44      490.05      7.76 o 
   0   2   7      880.99      927.38      9.98 o 
   1   2   7      396.75      396.01      6.70 o 
   2   2   7     4620.34     4865.43     41.45 o 
   3   2   7       31.75       43.55      9.32 o 
   4   2   7       17.11       24.84      4.65 o 
   5   2   7      164.40      167.32      8.39 o 
   6   2   7      523.95      560.17     16.01 o 
   7   2   7       46.11       53.36     10.05 o 
   8   2   7        1.36        2.90     10.11 o 
  -8   3   7      118.79      111.86     13.61 o 
  -7   3   7      143.74      128.77     11.40 o 
  -6   3   7        9.89       55.84     20.22 o 
  -5   3   7      619.73      624.73     17.73 o 
  -4   3   7      759.81      759.23     18.59 o 
  -3   3   7      851.90      850.84     17.06 o 
  -2   3   7      120.24      140.21      7.11 o 
  -1   3   7     1505.12     1436.51     14.30 o 
   0   3   7       86.28      123.57      3.95 o 
   1   3   7     1713.68     1762.00     17.83 o 
   2   3   7        1.07       10.37      4.63 o 
   3   3   7     3715.86     3768.50     42.13 o 
   4   3   7      111.74      109.99      5.69 o 
   5   3   7       22.60       17.28      5.18 o 
   6   3   7        0.16       -0.12      5.42 o 
   7   3   7       86.47      105.39      8.42 o 
   8   3   7      108.60      119.08     19.89 o 
  -8   4   7       47.98       34.12     10.30 o 
  -7   4   7        0.17       -5.53      6.62 o 
  -6   4   7     3083.06     3023.74     55.57 o 
  -5   4   7      110.83      122.03     13.81 o 
  -4   4   7     1475.04     1445.06     26.39 o 
  -3   4   7       51.18       60.76      7.35 o 
  -2   4   7      709.12      698.60     10.99 o 
  -1   4   7      595.04      591.62     10.58 o 
   0   4   7     3453.46     3446.95     28.77 o 
   1   4   7       90.28       77.72      3.72 o 
   2   4   7      360.72      358.25     10.14 o 
   3   4   7      262.35      233.22     12.79 o 
   4   4   7      774.04      793.34     15.72 o 
   5   4   7       31.49       31.97      7.56 o 
   6   4   7      562.14      566.04     20.32 o 
   7   4   7      211.03      194.77     13.44 o 
   8   4   7       24.34       27.07     14.04 o 
  -8   5   7       24.81       24.57      9.48 o 
  -7   5   7      122.69      127.72     12.44 o 
  -6   5   7        0.79        6.91     13.72 o 
  -5   5   7      236.90      231.67     12.41 o 
  -4   5   7      363.36      366.47     14.60 o 
  -3   5   7     2273.96     2202.31     28.80 o 
  -2   5   7     3676.49     3601.84     64.16 o 
  -1   5   7       27.06       33.13      3.09 o 
   0   5   7     1203.27     1154.00     16.71 o 
   1   5   7      372.98      351.25     10.57 o 
   2   5   7     2156.17     2111.14     30.18 o 
   3   5   7      205.87      204.02      7.62 o 
   4   5   7        3.47       -1.68      3.84 o 
   5   5   7      180.00      181.96      9.91 o 
   6   5   7        4.72        0.08      4.71 o 
   7   5   7       95.81       86.03     13.77 o 
   8   5   7        6.30        4.20     13.28 o 
  -8   6   7       18.82       19.10      9.76 o 
  -7   6   7       68.22       73.48     10.41 o 
  -6   6   7        1.02        3.12      6.04 o 
  -5   6   7     1032.50      993.76     24.47 o 
  -4   6   7     2359.98     2321.00     30.02 o 
  -3   6   7        0.64        4.12      3.03 o 
  -2   6   7       41.57       42.30      5.10 o 
  -1   6   7     2622.17     2620.29     24.31 o 
   0   6   7     2957.58     2886.82     26.67 o 
   1   6   7      795.56      757.21     10.79 o 
   2   6   7       51.50       50.51      4.74 o 
   3   6   7        2.58        7.39      6.07 o 
   4   6   7      232.27      249.73      8.87 o 
   5   6   7      721.98      683.44     16.21 o 
   6   6   7       11.64        9.74      8.33 o 
   7   6   7      187.66      199.81     14.14 o 
   8   6   7        0.50       36.12     33.57 o 
  -8   7   7      253.10      250.09     21.57 o 
  -7   7   7        2.75        9.63      7.66 o 
  -6   7   7       26.80       34.08      8.00 o 
  -5   7   7       31.36       40.77      7.66 o 
  -4   7   7     1338.00     1322.02     21.16 o 
  -3   7   7      198.29      204.13     10.50 o 
  -2   7   7     1262.47     1268.06     23.18 o 
  -1   7   7     1279.93     1277.88     16.51 o 
   0   7   7       18.53       23.14      3.33 o 
   1   7   7       83.90       92.04      6.16 o 
   2   7   7      598.34      547.87     14.25 o 
   3   7   7      392.96      392.66      9.84 o 
   4   7   7      863.79      835.08     21.67 o 
   5   7   7      132.50      138.65     12.85 o 
   6   7   7        0.23        9.16      6.80 o 
   7   7   7        2.35        4.71      7.60 o 
   8   7   7      212.41      240.36     22.84 o 
  -8   8   7        1.71        3.05     10.57 o 
  -7   8   7      106.76      113.40     11.26 o 
  -6   8   7      312.75      305.41     14.14 o 
  -5   8   7      501.39      482.09     12.96 o 
  -4   8   7       71.42       85.22      7.72 o 
  -3   8   7        2.10        9.35      4.15 o 
  -2   8   7        1.38       11.29      3.01 o 
  -1   8   7     2138.99     2142.61     23.03 o 
   0   8   7        1.11       10.12      4.39 o 
   1   8   7     2909.38     2849.18     32.58 o 
   2   8   7      152.22      157.15      7.74 o 
   3   8   7      435.61      385.83      9.99 o 
   4   8   7      219.59      211.93     17.49 o 
   5   8   7      578.45      615.40     20.69 o 
   6   8   7      168.49      171.39     14.02 o 
   7   8   7       10.37        8.74      8.74 o 
   8   8   7        4.89        0.96      9.08 o 
  -8   9   7      430.99      402.15     26.35 o 
  -7   9   7      163.19      164.82     13.47 o 
  -6   9   7        1.94        9.63      6.66 o 
  -5   9   7       75.52       70.65      7.07 o 
  -4   9   7      507.55      502.05     13.46 o 
  -3   9   7      838.78      810.15     19.74 o 
  -2   9   7      106.56       96.81      5.85 o 
  -1   9   7       80.42       80.89      4.95 o 
   0   9   7      262.94      278.92      7.49 o 
   1   9   7      307.27      297.51      9.26 o 
   2   9   7      137.24      142.76      5.85 o 
   3   9   7      337.45      338.06     12.68 o 
   4   9   7     1181.75     1246.59     28.45 o 
   5   9   7      124.91      121.41     14.17 o 
   6   9   7       10.34       12.93      7.71 o 
   7   9   7       16.61       29.22     13.76 o 
  -7  10   7       11.29       24.71     18.37 o 
  -6  10   7        4.79        2.29      6.17 o 
  -5  10   7        0.15        4.91      6.72 o 
  -4  10   7      411.90      387.63     12.66 o 
  -3  10   7      594.37      585.05     14.01 o 
  -2  10   7     1037.13     1038.26     15.71 o 
  -1  10   7     1061.71     1017.19     15.74 o 
   0  10   7     4975.83     5056.80     48.44 o 
   1  10   7       86.77       83.22      4.85 o 
   2  10   7       92.53       90.27      5.34 o 
   3  10   7       44.61       52.08      7.11 o 
   4  10   7      375.77      406.71     22.54 o 
   5  10   7       29.90       24.65      9.22 o 
   6  10   7      108.49      117.80     12.12 o 
   7  10   7        5.50       35.88     10.27 o 
  -7  11   7       93.99       80.87     15.51 o 
  -6  11   7       22.32       24.78      7.85 o 
  -5  11   7      107.19      103.64      8.84 o 
  -4  11   7     1368.25     1289.98     24.28 o 
  -3  11   7       30.32       42.45      5.46 o 
  -2  11   7     1400.06     1346.85     24.77 o 
  -1  11   7      915.77      894.34     15.25 o 
   0  11   7       15.91       15.99      4.69 o 
   1  11   7      477.58      454.52     13.54 o 
   2  11   7        3.82        6.60      5.19 o 
   3  11   7      139.75      173.34     10.73 o 
   4  11   7        8.62       20.58      7.41 o 
   5  11   7      466.68      476.17     20.84 o 
   6  11   7        4.19        0.37      6.68 o 
   7  11   7       19.10       44.77     17.30 o 
  -7  12   7       90.71       94.31     22.93 o 
  -6  12   7       12.99        7.74      9.45 o 
  -5  12   7       77.47       87.28      8.40 o 
  -4  12   7      624.86      589.06     17.03 o 
  -3  12   7      292.16      292.16      9.51 o 
  -2  12   7      120.65      152.51      8.51 o 
  -1  12   7     1508.36     1523.07     21.82 o 
   0  12   7     1294.52     1327.95     19.08 o 
   1  12   7      878.98      821.87     17.36 o 
   2  12   7       14.48       24.45      6.46 o 
   3  12   7       37.02       52.80      7.94 o 
   4  12   7       18.39        5.28      6.14 o 
   5  12   7        3.16       -2.52      7.28 o 
   6  12   7       34.39       45.18     10.43 o 
   7  12   7       62.64       71.33     12.77 o 
  -7  13   7        7.30       18.40     16.77 o 
  -6  13   7       16.80       10.72     10.56 o 
  -5  13   7       89.57       89.46      8.70 o 
  -4  13   7     1789.43     1717.21     31.52 o 
  -3  13   7        0.71       -5.19      5.19 o 
  -2  13   7      503.03      444.28     11.86 o 
  -1  13   7        4.43        6.50      4.43 o 
   0  13   7      337.11      319.00     11.60 o 
   1  13   7       61.68       74.74      9.67 o 
   2  13   7       89.60       93.48      9.28 o 
   3  13   7      285.73      260.72     14.81 o 
   4  13   7      628.58      683.18     27.70 o 
   5  13   7       20.48       25.08     18.19 o 
   6  13   7       12.38       26.47     10.05 o 
  -6  14   7       15.10       18.92     10.65 o 
  -5  14   7      329.16      298.16     16.19 o 
  -4  14   7       32.94       48.08      7.67 o 
  -3  14   7      182.96      155.92      8.51 o 
  -2  14   7       34.27       28.18      5.61 o 
  -1  14   7      168.52      178.85      8.70 o 
   0  14   7      354.60      308.02      9.63 o 
   1  14   7     1667.22     1720.30     36.04 o 
   2  14   7       13.90        6.10      5.86 o 
   3  14   7       58.85       59.49     10.68 o 
   4  14   7       57.10       57.84     10.77 o 
   5  14   7      373.22      374.06     18.68 o 
   6  14   7        0.01        6.80     12.23 o 
  -6  15   7        9.70       20.83     11.38 o 
  -5  15   7        8.29       -2.71      8.68 o 
  -4  15   7       92.71      121.34      9.93 o 
  -3  15   7      114.77      138.34      9.27 o 
  -2  15   7      155.42      170.63      8.81 o 
  -1  15   7        0.48       -1.81      4.16 o 
   0  15   7      178.67      179.72      8.02 o 
   1  15   7        3.74       10.49      7.56 o 
   2  15   7      479.74      462.57     19.59 o 
   3  15   7       83.36      100.48     11.93 o 
   4  15   7      337.52      351.11     18.91 o 
   5  15   7      217.18      205.66     17.80 o 
   6  15   7       21.61       24.55     10.80 o 
  -6  16   7        0.65       -4.26     12.33 o 
  -5  16   7      139.13      144.03     14.48 o 
  -4  16   7      357.63      355.12     18.22 o 
  -3  16   7       15.02       16.45      5.71 o 
  -2  16   7       10.83       16.02      5.71 o 
  -1  16   7      336.11      334.31     11.44 o 
   0  16   7      659.79      674.13     21.75 o 
   1  16   7       94.46      113.98     18.42 o 
   2  16   7        1.15       -4.77      7.17 o 
   3  16   7        0.88       -3.36      9.37 o 
   4  16   7       99.68       90.73     11.80 o 
   5  16   7       45.30       37.50     12.13 o 
  -5  17   7        9.80        6.61     10.54 o 
  -4  17   7       28.27       28.62      9.89 o 
  -3  17   7      595.73      628.40     22.08 o 
  -2  17   7      174.82      200.63     10.76 o 
  -1  17   7       76.04       74.65      7.46 o 
   0  17   7       27.46       24.10     11.14 o 
   1  17   7      150.83      133.40     12.25 o 
   2  17   7       61.66       85.71     11.99 o 
   3  17   7      239.95      202.60     14.98 o 
   4  17   7       15.68       28.73     10.13 o 
   5  17   7       13.94       10.25      8.93 o 
  -4  18   7       59.32       55.83     13.90 o 
  -3  18   7       17.14       13.10      8.86 o 
  -2  18   7      108.37      121.54      9.09 o 
  -1  18   7        0.31        1.37      6.15 o 
   0  18   7       85.36      103.77     10.78 o 
   1  18   7       23.44       26.64     11.71 o 
   2  18   7       22.64       39.65      9.48 o 
   3  18   7      167.24      170.85     16.21 o 
   4  18   7       17.11       34.55     11.91 o 
  -4  19   7       77.37       81.22     23.05 o 
  -3  19   7       16.27       13.17      9.01 o 
  -2  19   7        2.86        5.50      7.30 o 
  -1  19   7      174.01      206.32     15.84 o 
   0  19   7       28.61       33.62     10.04 o 
   1  19   7       31.00       44.83     12.61 o 
   2  19   7      134.42      121.63     14.76 o 
   3  19   7      255.47      262.81     17.03 o 
   4  19   7       80.62       71.18     14.39 o 
  -3  20   7        3.42       -7.13      9.18 o 
  -2  20   7        2.98        8.14      8.41 o 
  -1  20   7      107.76      130.12     16.02 o 
   0  20   7        3.98        8.43      8.08 o 
   1  20   7       94.57      116.12     16.62 o 
   2  20   7       55.72       79.15     14.06 o 
   3  20   7        2.91       -7.02      9.90 o 
  -2  21   7      272.18      247.68     25.16 o 
  -1  21   7        4.88        5.33      9.93 o 
   0  21   7       11.50       18.67     11.63 o 
   1  21   7       20.24       30.97     10.58 o 
  -8   0   8       10.57       13.49     10.99 o 
  -6   0   8     1291.71     1328.11     47.42 o 
  -4   0   8      743.39      721.87     30.56 o 
  -2   0   8     2364.14     2360.74     47.73 o 
   0   0   8     1512.23     1498.70     24.41 o 
   2   0   8       60.20       91.87     10.34 o 
   4   0   8     1215.62     1214.33     59.81 o 
   6   0   8      475.13      478.07     26.76 o 
  -8   1   8        2.11        4.93      7.74 o 
  -7   1   8        2.35       11.95      9.80 o 
  -6   1   8      399.20      367.24     17.52 o 
  -5   1   8      500.06      535.29     18.46 o 
  -4   1   8       50.44       59.23      6.98 o 
  -3   1   8      249.90      225.62      9.54 o 
  -2   1   8     1930.91     2008.93     30.34 o 
  -1   1   8      671.52      690.35     14.57 o 
   0   1   8      567.74      554.32      8.11 o 
   1   1   8     1230.18     1190.02     18.90 o 
   2   1   8     3298.51     3575.53     57.49 o 
   3   1   8     1308.23     1297.74     18.50 o 
   4   1   8      195.62      180.46     11.72 o 
   5   1   8      185.67      187.57     11.88 o 
   6   1   8        1.62        2.02      6.42 o 
   7   1   8       55.33       69.56      9.78 o 
   8   1   8        2.63        8.63     12.57 o 
  -8   2   8        6.07        2.57      7.72 o 
  -7   2   8      139.54      118.00     12.27 o 
  -6   2   8       27.98       19.76      8.21 o 
  -5   2   8     1013.83      986.35     25.21 o 
  -4   2   8     1673.26     1659.01     42.86 o 
  -3   2   8      229.85      243.11     10.98 o 
  -2   2   8     1883.88     1891.90     28.44 o 
  -1   2   8     3423.43     3408.34     32.45 o 
   0   2   8      380.50      384.31      7.95 o 
   1   2   8       25.90       30.88      3.22 o 
   2   2   8      171.15      199.95      6.63 o 
   3   2   8      186.90      192.79      9.32 o 
   4   2   8       12.23       20.36      5.07 o 
   5   2   8      698.85      646.65     16.84 o 
   6   2   8        0.51        6.64      5.36 o 
   7   2   8      201.99      218.65     20.32 o 
   8   2   8       35.15       13.03      9.57 o 
  -8   3   8        3.83       13.05      9.11 o 
  -7   3   8        0.02        2.85      6.38 o 
  -6   3   8      427.34      385.43     18.28 o 
  -5   3   8        0.53        7.01      6.19 o 
  -4   3   8       25.56       47.50     10.05 o 
  -3   3   8       40.35       44.96      6.48 o 
  -2   3   8     1803.64     1855.32     27.88 o 
  -1   3   8      245.99      269.84     11.07 o 
   0   3   8      902.97      902.33     11.47 o 
   1   3   8       29.77       35.76      3.50 o 
   2   3   8     3026.18     3129.32     31.64 o 
   3   3   8        2.17        8.86      3.12 o 
   4   3   8      315.81      283.84      9.95 o 
   5   3   8      223.52      219.36     14.79 o 
   6   3   8        4.54        2.33      5.20 o 
   7   3   8        3.53       13.86      9.38 o 
   8   3   8       31.59       15.05     17.83 o 
  -8   4   8        1.55        5.50      8.58 o 
  -7   4   8      275.00      265.14     16.76 o 
  -6   4   8     1001.12      999.14     27.46 o 
  -5   4   8      631.17      639.73     21.04 o 
  -4   4   8        0.40       12.09      6.90 o 
  -3   4   8      359.39      339.15     12.42 o 
  -2   4   8      157.22      156.86      5.23 o 
  -1   4   8     3015.19     2955.64     26.69 o 
   0   4   8      167.07      138.41      4.72 o 
   1   4   8      275.65      261.67      6.50 o 
   2   4   8       57.58       59.17      4.36 o 
   3   4   8      360.90      351.80     11.85 o 
   4   4   8      198.97      194.49      9.11 o 
   5   4   8      691.22      670.26     17.07 o 
   6   4   8      293.80      301.94     18.14 o 
   7   4   8       29.07       40.01     17.65 o 
   8   4   8        6.01       95.53     54.99 o 
  -8   5   8      446.83      454.58     23.08 o 
  -7   5   8       68.67       68.69     14.60 o 
  -6   5   8       20.32       25.09     12.73 o 
  -5   5   8      152.27      183.90     12.88 o 
  -4   5   8     2127.31     2102.84     41.61 o 
  -3   5   8       33.78       42.28      6.99 o 
  -2   5   8      213.80      203.38      8.70 o 
  -1   5   8      432.97      427.02     12.95 o 
   0   5   8      388.39      371.66      8.41 o 
   1   5   8     1771.77     1729.10     26.32 o 
   2   5   8      960.20      955.13     22.80 o 
   3   5   8     1395.74     1386.76     28.89 o 
   4   5   8      326.46      355.53     15.68 o 
   5   5   8      350.04      343.70     16.04 o 
   6   5   8       43.99       50.97      9.01 o 
   7   5   8       66.19       78.90     11.13 o 
   8   5   8       96.20      115.67     22.93 o 
  -8   6   8       98.42      125.92     14.40 o 
  -7   6   8      290.41      297.38     16.76 o 
  -6   6   8      626.08      651.17     21.99 o 
  -5   6   8        8.05        8.30      6.82 o 
  -4   6   8      537.77      531.22     17.17 o 
  -3   6   8      125.49      112.12      8.27 o 
  -2   6   8     2043.88     1960.43     25.81 o 
  -1   6   8       98.20      112.10      4.51 o 
   0   6   8     1192.41     1178.47     14.84 o 
   1   6   8      140.58      132.94      6.41 o 
   2   6   8       81.04       76.75      4.33 o 
   3   6   8      681.18      649.84     17.12 o 
   4   6   8      474.04      495.42     15.28 o 
   5   6   8       60.51       83.38     12.62 o 
   6   6   8      190.40      219.66     16.75 o 
   7   6   8       48.51       49.61     10.82 o 
   8   6   8       13.43       12.48     13.95 o 
  -8   7   8      234.37      217.38     22.59 o 
  -7   7   8       77.44       89.44     14.79 o 
  -6   7   8       35.07       36.15      9.39 o 
  -5   7   8      507.85      529.92     18.43 o 
  -4   7   8      733.59      705.07     19.20 o 
  -3   7   8     1179.27     1147.19     18.77 o 
  -2   7   8        1.63        3.64      3.89 o 
  -1   7   8      116.19      120.89      5.01 o 
   0   7   8      369.58      370.78     11.41 o 
   1   7   8     1059.84     1045.44     16.62 o 
   2   7   8        3.51        4.38      2.94 o 
   3   7   8      395.64      397.72     10.83 o 
   4   7   8       88.02       96.51     10.60 o 
   5   7   8        5.57       10.18     11.86 o 
   6   7   8       18.25       41.69     24.61 o 
   7   7   8      200.73      195.93     15.52 o 
  -7   8   8       34.37       50.58     10.38 o 
  -6   8   8       53.27       59.54      9.19 o 
  -5   8   8      140.37      154.73     11.51 o 
  -4   8   8      469.89      450.30     15.53 o 
  -3   8   8       46.26       51.70      5.56 o 
  -2   8   8      436.69      465.48     15.86 o 
  -1   8   8       16.52       16.00      3.37 o 
   0   8   8      857.77      878.60     13.71 o 
   1   8   8      685.81      632.58     10.70 o 
   2   8   8      631.90      602.35     14.56 o 
   3   8   8      101.07       96.17      6.67 o 
   4   8   8      946.15      978.95     25.91 o 
   5   8   8      128.08      124.90     14.15 o 
   6   8   8       51.90       53.82      9.95 o 
   7   8   8       20.49       17.35      9.04 o 
  -7   9   8       26.57       51.73     17.11 o 
  -6   9   8        4.34        5.65      7.35 o 
  -5   9   8        0.81       -0.37      5.32 o 
  -4   9   8      513.12      487.05     14.20 o 
  -3   9   8     1303.43     1332.85     22.59 o 
  -2   9   8      124.36      128.73      5.61 o 
  -1   9   8      405.80      401.33      9.44 o 
   0   9   8     2183.31     2200.66     25.94 o 
   1   9   8      690.35      661.63     12.87 o 
   2   9   8     1068.89     1065.09     18.11 o 
   3   9   8       42.90       43.58      5.28 o 
   4   9   8      119.65      127.57     15.58 o 
   5   9   8      153.95      140.90     13.14 o 
   6   9   8       22.64       26.17      9.21 o 
   7   9   8      193.05      174.02     15.94 o 
  -7  10   8      337.09      320.48     22.53 o 
  -6  10   8       23.32       39.11      8.27 o 
  -5  10   8       92.51      102.85     10.24 o 
  -4  10   8      416.29      433.63     13.21 o 
  -3  10   8        1.35       13.72      7.64 o 
  -2  10   8      108.90      101.56      5.72 o 
  -1  10   8       38.73       37.03      4.49 o 
   0  10   8       15.29       11.85      3.93 o 
   1  10   8        1.59        5.23      3.30 o 
   2  10   8      193.22      194.86      9.11 o 
   3  10   8      741.61      740.77     25.24 o 
   4  10   8       40.73       48.97      8.15 o 
   5  10   8      486.62      488.39     21.28 o 
   6  10   8       65.32       77.69     11.76 o 
   7  10   8       14.79       10.37      9.16 o 
  -7  11   8        2.98        0.15      9.35 o 
  -6  11   8       76.62       66.48     10.13 o 
  -5  11   8      284.29      278.34     14.62 o 
  -4  11   8      710.67      784.79     19.51 o 
  -3  11   8        5.55       10.61      5.57 o 
  -2  11   8      160.48      148.08      6.74 o 
  -1  11   8      325.78      321.46      9.37 o 
   0  11   8      126.16      124.44      6.52 o 
   1  11   8      262.94      250.96      9.25 o 
   2  11   8      552.29      544.04     17.79 o 
   3  11   8       59.59       75.80     15.37 o 
   4  11   8      401.51      410.40     17.08 o 
   5  11   8       36.80       24.98      9.84 o 
   6  11   8       74.18      135.18     14.91 o 
   7  11   8        0.47       -0.65      8.73 o 
  -7  12   8      252.83      269.23     27.31 o 
  -6  12   8        0.57        1.85      8.05 o 
  -5  12   8       63.62       64.43      8.85 o 
  -4  12   8       38.91       44.48      7.38 o 
  -3  12   8       13.93       21.18      6.64 o 
  -2  12   8      270.16      263.49      8.77 o 
  -1  12   8      624.17      624.75     14.37 o 
   0  12   8      734.89      730.15     15.45 o 
   1  12   8      645.96      630.95     14.59 o 
   2  12   8       26.91       27.31      8.27 o 
   3  12   8      449.34      424.76     16.33 o 
   4  12   8      275.83      307.64     16.69 o 
   5  12   8      144.72      174.17     15.35 o 
   6  12   8       13.23       24.32      9.73 o 
  -6  13   8        0.18       -4.47     11.02 o 
  -5  13   8      137.07      149.68     18.88 o 
  -4  13   8       11.76       12.32      6.45 o 
  -3  13   8     2106.84     2075.94     36.76 o 
  -2  13   8      296.42      279.17     14.72 o 
  -1  13   8       50.40       49.05      5.71 o 
   0  13   8      184.99      169.34     13.29 o 
   1  13   8      321.11      316.88     13.91 o 
   2  13   8      139.42      147.83     10.97 o 
   3  13   8      228.75      241.70     25.30 o 
   4  13   8       19.26       15.92     13.35 o 
   5  13   8       45.80       56.10     11.99 o 
   6  13   8       18.62       15.97     12.77 o 
  -6  14   8       12.54       20.79     11.46 o 
  -5  14   8        3.54       -1.15      8.82 o 
  -4  14   8      294.56      315.46     14.04 o 
  -3  14   8        0.49       -2.23      6.38 o 
  -2  14   8      948.52      904.18     23.25 o 
  -1  14   8       37.25       38.57      5.82 o 
   0  14   8     2174.73     2107.09     48.42 o 
   1  14   8      212.56      190.52     12.91 o 
   2  14   8        0.26       -3.72      6.86 o 
   3  14   8       11.95       11.11      7.38 o 
   4  14   8      240.77      272.97     16.69 o 
   5  14   8       56.76       60.88     11.04 o 
   6  14   8      100.67       85.02     11.92 o 
  -6  15   8       39.85       23.98     12.13 o 
  -5  15   8       15.77       18.54     11.43 o 
  -4  15   8      392.08      401.50     16.06 o 
  -3  15   8      485.74      472.51     17.22 o 
  -2  15   8      114.10       94.68      8.12 o 
  -1  15   8       26.32       17.97      5.89 o 
   0  15   8      133.52      109.47     10.05 o 
   1  15   8      250.40      235.89     15.07 o 
   2  15   8      157.02      146.25     11.54 o 
   3  15   8      206.34      200.00     13.63 o 
   4  15   8      111.00      111.39     13.49 o 
   5  15   8        0.59       17.55     12.47 o 
  -5  16   8        1.25       -1.72     10.43 o 
  -4  16   8        0.75        4.07      9.34 o 
  -3  16   8       23.77       22.77      8.04 o 
  -2  16   8      139.33      124.15      8.80 o 
  -1  16   8      230.46      198.02     10.58 o 
   0  16   8       97.04      102.27     10.82 o 
   1  16   8      359.61      367.27     17.66 o 
   2  16   8       45.35       40.28      8.55 o 
   3  16   8      149.88      182.04     32.85 o 
   4  16   8        0.63       -2.80     10.27 o 
   5  16   8       33.87       26.88     11.51 o 
  -5  17   8       29.33       28.81     13.42 o 
  -4  17   8      143.08      148.35     15.44 o 
  -3  17   8       18.01       36.12     10.11 o 
  -2  17   8       73.19       80.76      8.11 o 
  -1  17   8      160.08      156.08     12.51 o 
   0  17   8        0.33        2.69      6.70 o 
   1  17   8        6.88       23.22      9.32 o 
   2  17   8      406.88      415.48     19.71 o 
   3  17   8       99.62      128.01     13.70 o 
   4  17   8       53.54       64.64     12.64 o 
  -4  18   8       85.84       86.65     16.46 o 
  -3  18   8       10.04       15.52      8.77 o 
  -2  18   8       30.57       46.26     11.44 o 
  -1  18   8      108.62      123.63     12.59 o 
   0  18   8      217.63      191.59     14.38 o 
   1  18   8       15.05       20.24      9.46 o 
   2  18   8       38.87       51.37     11.84 o 
   3  18   8       19.72       24.26      9.77 o 
   4  18   8       19.57       32.84     10.87 o 
  -3  19   8      121.60      132.40     15.43 o 
  -2  19   8      163.25      172.00     23.00 o 
  -1  19   8        5.79        3.07      7.08 o 
   0  19   8        5.14        9.72      8.09 o 
   1  19   8       41.85       40.20     10.42 o 
   2  19   8       94.78      110.57     13.62 o 
   3  19   8       23.33       24.86     11.77 o 
  -2  20   8      187.62      184.13     23.51 o 
  -1  20   8       95.94      150.11     16.99 o 
   0  20   8       39.74       49.38     11.29 o 
   1  20   8        0.48       -6.40      9.25 o 
   2  20   8        7.92       11.16      9.60 o 
  -7   0   9       11.98       23.39     12.47 o 
  -5   0   9       89.17      120.56     30.29 o 
  -3   0   9     1531.02     1573.92     40.88 o 
  -1   0   9     1915.59     1810.84     39.95 o 
   1   0   9      729.01      726.92     16.41 o 
   3   0   9       66.69       77.63     12.04 o 
   5   0   9       65.86       52.07      7.47 o 
   7   0   9        1.32       10.79     11.48 o 
  -8   1   9        1.68       12.15      9.46 o 
  -7   1   9        1.15       -2.28      7.14 o 
  -6   1   9       24.47       43.48     18.04 o 
  -5   1   9       85.19       96.59     11.25 o 
  -4   1   9      613.55      666.38     20.42 o 
  -3   1   9        0.21       13.26      6.30 o 
  -2   1   9      266.73      256.09     10.00 o 
  -1   1   9       35.05       51.00      3.74 o 
   0   1   9     3738.54     3838.54     35.02 o 
   1   1   9      714.96      753.25     12.09 o 
   2   1   9     1562.20     1634.77     22.89 o 
   3   1   9      219.30      225.88      7.50 o 
   4   1   9      207.72      210.26     13.28 o 
   5   1   9      190.78      189.18     15.32 o 
   6   1   9      334.81      311.11     17.75 o 
   7   1   9       13.28       12.52      9.48 o 
   8   1   9       25.11       27.03     22.82 o 
  -8   2   9       90.99      101.85     14.06 o 
  -7   2   9       17.84       17.54      8.66 o 
  -6   2   9     1182.89     1207.62     33.13 o 
  -5   2   9        2.34        3.68      6.26 o 
  -4   2   9      399.84      420.69     15.72 o 
  -3   2   9      457.72      476.95     14.71 o 
  -2   2   9     1007.63      967.91     19.89 o 
  -1   2   9      370.78      362.04      8.14 o 
   0   2   9       34.60       45.37      4.10 o 
   1   2   9       36.47       54.89      4.37 o 
   2   2   9       93.22      100.37      5.56 o 
   3   2   9      153.09      125.51      7.06 o 
   4   2   9      268.10      260.80     10.25 o 
   5   2   9       67.22       84.04     16.12 o 
   6   2   9       74.48       98.84     12.33 o 
   7   2   9        0.12       -8.39     10.53 o 
  -8   3   9       52.86       77.71     18.22 o 
  -7   3   9       15.83       28.61      9.59 o 
  -6   3   9       56.16       81.89     11.06 o 
  -5   3   9     1116.91     1115.99     29.56 o 
  -4   3   9       37.82       51.24      8.74 o 
  -3   3   9      493.29      456.49     15.23 o 
  -2   3   9     1521.10     1422.58     25.85 o 
  -1   3   9       25.09       35.29      3.99 o 
   0   3   9      122.88      115.31      4.76 o 
   1   3   9     2838.32     2870.93     30.51 o 
   2   3   9       34.83       54.45      5.51 o 
   3   3   9      480.37      470.61     12.73 o 
   4   3   9      177.51      174.90     12.30 o 
   5   3   9      806.90      809.40     21.12 o 
   6   3   9       20.81        5.89      5.94 o 
   7   3   9      131.43      133.48     19.79 o 
  -8   4   9      154.65      160.84     25.01 o 
  -7   4   9       21.33       20.03      9.06 o 
  -6   4   9      704.82      688.96     24.97 o 
  -5   4   9      507.73      526.20     19.99 o 
  -4   4   9      252.95      223.33     11.91 o 
  -3   4   9      215.48      245.70     11.51 o 
  -2   4   9       45.46       98.68      8.88 o 
  -1   4   9     1012.12      920.65     20.07 o 
   0   4   9       43.29       48.45      3.77 o 
   1   4   9      465.61      468.11      9.61 o 
   2   4   9      232.56      227.57      8.59 o 
   3   4   9       53.63       69.23     11.15 o 
   4   4   9     1793.89     1796.56     50.44 o 
   5   4   9       36.46       53.62      7.73 o 
   6   4   9      503.97      432.15     17.51 o 
   7   4   9        2.79        0.30     17.81 o 
  -7   5   9        1.12        3.96      7.70 o 
  -6   5   9        0.59        6.08      6.51 o 
  -5   5   9      500.21      487.08     19.69 o 
  -4   5   9      943.79      941.79     24.69 o 
  -3   5   9      630.78      594.25     22.15 o 
  -2   5   9     4258.58     3922.79    148.77 o 
  -1   5   9      283.61      280.34      6.67 o 
   0   5   9       44.92       44.28      4.58 o 
   1   5   9      525.04      498.14     10.49 o 
   2   5   9      730.85      716.67     12.61 o 
   3   5   9       48.61       55.09      6.12 o 
   4   5   9       89.82      109.32      8.05 o 
   5   5   9       14.06       27.17      8.00 o 
   6   5   9      435.25      408.30     23.47 o 
   7   5   9      129.98      149.94     17.05 o 
  -7   6   9      122.45      121.56     13.44 o 
  -6   6   9       63.31       82.10     10.64 o 
  -5   6   9      122.62      114.43     11.87 o 
  -4   6   9      268.65      289.75     13.10 o 
  -3   6   9      538.08      553.44     17.43 o 
  -2   6   9       16.93       48.03     12.36 o 
  -1   6   9     1007.82      966.35     15.96 o 
   0   6   9      338.84      318.26      7.83 o 
   1   6   9        1.37       -1.71      3.15 o 
   2   6   9        5.56        4.76      3.18 o 
   3   6   9       26.65       27.00      5.56 o 
   4   6   9       24.70       37.40      6.55 o 
   5   6   9       74.40       88.91     12.49 o 
   6   6   9        3.77        0.12      8.31 o 
   7   6   9        7.98       13.13     11.03 o 
  -7   7   9      122.04      118.46     13.60 o 
  -6   7   9      658.26      640.21     22.50 o 
  -5   7   9       80.68       69.95     10.60 o 
  -4   7   9     1250.89     1264.40     29.90 o 
  -3   7   9      285.70      291.19     13.00 o 
  -2   7   9       83.89       98.06      7.00 o 
  -1   7   9      381.04      401.83      9.98 o 
   0   7   9      300.58      303.34      8.10 o 
   1   7   9      436.40      415.90      9.55 o 
   2   7   9       31.53       47.69      8.84 o 
   3   7   9      558.67      536.83     17.78 o 
   4   7   9      222.52      227.74     10.52 o 
   5   7   9      467.00      485.17     19.59 o 
   6   7   9      248.32      275.87     23.81 o 
   7   7   9        8.87        9.42      8.39 o 
  -7   8   9      198.54      183.69     16.20 o 
  -6   8   9      176.84      159.54     13.97 o 
  -5   8   9        7.38       12.60      7.59 o 
  -4   8   9      323.68      372.23     16.52 o 
  -3   8   9       49.82       44.29      7.17 o 
  -2   8   9      141.19      136.01      7.53 o 
  -1   8   9      459.96      461.38     11.01 o 
   0   8   9     1419.00     1355.36     18.69 o 
   1   8   9     2145.45     2038.77     28.05 o 
   2   8   9      602.32      584.59     13.48 o 
   3   8   9        4.13        4.94      4.90 o 
   4   8   9      250.90      250.43     14.08 o 
   5   8   9       66.26       94.98     11.01 o 
   6   8   9       51.08       54.58     10.78 o 
   7   8   9       59.12       53.77     11.34 o 
  -7   9   9       94.62      117.51     14.12 o 
  -6   9   9      378.67      370.90     17.94 o 
  -5   9   9      484.99      489.40     22.08 o 
  -4   9   9      753.43      773.77     22.58 o 
  -3   9   9       53.98       50.46      5.77 o 
  -2   9   9      198.15      197.20     10.14 o 
  -1   9   9       46.68       44.36      4.58 o 
   0   9   9       49.97       52.96      6.16 o 
   1   9   9        6.75       12.44      6.29 o 
   2   9   9       42.53       45.66      6.85 o 
   3   9   9       31.82       40.30      7.56 o 
   4   9   9        6.08        8.38      7.30 o 
   5   9   9      104.77      132.33     12.39 o 
   6   9   9       92.78      128.40     14.21 o 
   7   9   9      138.98      164.34     26.33 o 
  -7  10   9       68.62       74.20     17.04 o 
  -6  10   9       16.61       21.27      8.94 o 
  -5  10   9        4.07       15.43      7.73 o 
  -4  10   9        6.66        6.40      7.12 o 
  -3  10   9       10.94       12.33      5.85 o 
  -2  10   9      426.75      457.24     14.08 o 
  -1  10   9       12.69       20.70      6.09 o 
   0  10   9      425.95      408.75     10.02 o 
   1  10   9        1.98        6.26      4.59 o 
   2  10   9      228.62      214.66      9.19 o 
   3  10   9      155.84      149.44     11.70 o 
   4  10   9      472.49      474.26     18.90 o 
   5  10   9        6.55       25.64      9.41 o 
   6  10   9        2.44        3.13      8.18 o 
  -6  11   9        0.69        4.69      7.27 o 
  -5  11   9      482.74      455.51     19.11 o 
  -4  11   9       34.58       39.79      8.85 o 
  -3  11   9     1006.14      996.51     22.05 o 
  -2  11   9        8.61        8.28      5.28 o 
  -1  11   9     1024.70     1045.52     18.29 o 
   0  11   9       34.33       45.61      5.54 o 
   1  11   9     1236.75     1173.86     20.49 o 
   2  11   9        8.54       36.82     19.44 o 
   3  11   9       57.71       76.18     13.10 o 
   4  11   9        0.68       -6.98      8.04 o 
   5  11   9       11.13       17.76      9.31 o 
   6  11   9        0.08       11.48      9.15 o 
  -6  12   9        1.97       11.06     11.65 o 
  -5  12   9        1.55        3.36      7.25 o 
  -4  12   9      142.11      135.20     12.04 o 
  -3  12   9      128.45      127.15     13.18 o 
  -2  12   9      387.94      419.79     13.89 o 
  -1  12   9      509.88      506.67     15.23 o 
   0  12   9      310.88      325.25     13.50 o 
   1  12   9      305.18      263.93     11.05 o 
   2  12   9      297.09      330.63     15.36 o 
   3  12   9      446.82      429.54     17.95 o 
   4  12   9      207.57      193.48     14.07 o 
   5  12   9      184.14      191.50     16.25 o 
   6  12   9        1.72       -3.44      8.26 o 
  -6  13   9      109.60      133.74     17.56 o 
  -5  13   9       36.91       40.01      9.07 o 
  -4  13   9      422.06      413.00     17.41 o 
  -3  13   9      323.39      331.52     13.65 o 
  -2  13   9       86.59       84.92      8.41 o 
  -1  13   9        0.87       -0.85      3.96 o 
   0  13   9      186.95      190.53      8.12 o 
   1  13   9       38.52       57.52      9.00 o 
   2  13   9      236.13      225.82     16.90 o 
   3  13   9        5.28       10.67      8.49 o 
   4  13   9       12.66       27.18     11.85 o 
   5  13   9        2.33       15.74      9.89 o 
   6  13   9      107.42      115.24     14.25 o 
  -5  14   9        0.10        6.40     10.46 o 
  -4  14   9        0.94       21.72     11.47 o 
  -3  14   9      176.21      156.86     11.04 o 
  -2  14   9        1.10        3.56      5.78 o 
  -1  14   9      470.64      466.80     12.96 o 
   0  14   9       28.75       38.53      5.99 o 
   1  14   9       94.99      111.29     11.54 o 
   2  14   9       19.06       16.22      7.54 o 
   3  14   9      505.97      518.89     21.25 o 
   4  14   9       52.73       61.00     10.57 o 
   5  14   9      107.12      152.45     25.03 o 
  -5  15   9       28.61       63.16     23.28 o 
  -4  15   9      137.95      126.03     13.12 o 
  -3  15   9      134.42      150.95     11.61 o 
  -2  15   9        9.05        7.12      7.58 o 
  -1  15   9      293.77      255.11     10.56 o 
   0  15   9      237.48      232.94     13.00 o 
   1  15   9       77.23       81.11      9.67 o 
   2  15   9      589.80      618.75     23.56 o 
   3  15   9        0.84        1.40      7.69 o 
   4  15   9       31.13       34.82     11.43 o 
   5  15   9       19.35       15.69      9.96 o 
  -4  16   9       26.77       29.16     12.68 o 
  -3  16   9       86.12      100.44     10.69 o 
  -2  16   9      448.51      449.28     26.41 o 
  -1  16   9      430.78      406.98     15.29 o 
   0  16   9       76.71      118.32     12.83 o 
   1  16   9       95.87       91.24     11.51 o 
   2  16   9      534.28      483.82     28.21 o 
   3  16   9        0.40       15.43     21.32 o 
   4  16   9      252.74      247.44     17.77 o 
  -4  17   9       53.05       53.00     14.75 o 
  -3  17   9      199.24      183.82     23.69 o 
  -2  17   9      126.61      111.11     10.42 o 
  -1  17   9       54.65       62.10      9.95 o 
   0  17   9       14.03       17.13     11.33 o 
   1  17   9      361.63      332.03     18.15 o 
   2  17   9      185.26      174.57     15.42 o 
   3  17   9      123.09      153.05     26.15 o 
   4  17   9       20.68        9.88     10.35 o 
  -3  18   9       26.43       14.52     11.92 o 
  -2  18   9      277.62      274.38     19.75 o 
  -1  18   9       71.70       65.33     12.52 o 
   0  18   9       35.16       37.92     10.46 o 
   1  18   9       43.46       49.71     10.51 o 
   2  18   9       44.69       53.73     11.57 o 
   3  18   9      127.93      144.75     16.68 o 
  -2  19   9        2.89       -6.77     13.03 o 
  -1  19   9       52.82      102.17     22.97 o 
   0  19   9       26.29       32.56     12.23 o 
   1  19   9      122.42      160.89     16.03 o 
   2  19   9       64.70       66.58     12.63 o 
  -6   0  10      652.00      605.16     31.38 o 
  -4   0  10     1414.14     1407.74     44.89 o 
  -2   0  10     1055.80     1004.78     29.45 o 
   0   0  10      315.88      285.81     12.45 o 
   2   0  10      862.86      859.48     20.56 o 
   4   0  10      432.72      394.12     22.53 o 
   6   0  10       60.49       72.34     17.39 o 
  -7   1  10       93.42      116.18     13.14 o 
  -6   1  10       31.08       43.82      9.49 o 
  -5   1  10      378.18      350.25     16.50 o 
  -4   1  10       91.36      146.81     15.38 o 
  -3   1  10      161.45      174.32     13.63 o 
  -2   1  10       63.66       72.42      7.51 o 
  -1   1  10      497.94      456.17     14.24 o 
   0   1  10      303.77      302.58      7.28 o 
   1   1  10     1007.24     1033.84     15.99 o 
   2   1  10       63.60       70.34      5.66 o 
   3   1  10        0.72        7.94      5.87 o 
   4   1  10       29.58       29.79      5.25 o 
   5   1  10      436.27      400.38     16.69 o 
   6   1  10       39.66       47.09     13.19 o 
   7   1  10        2.74       -0.86      9.69 o 
  -7   2  10       23.47       12.76      9.63 o 
  -6   2  10      102.75      126.35     12.26 o 
  -5   2  10      108.12      125.33     12.43 o 
  -4   2  10      410.41      389.07     20.89 o 
  -3   2  10     1378.06     1426.42     29.44 o 
  -2   2  10      874.90      833.54     24.32 o 
  -1   2  10      805.47      765.99     17.96 o 
   0   2  10        0.10        7.44      4.49 o 
   1   2  10     1010.39      986.52     17.62 o 
   2   2  10      649.28      671.55     15.57 o 
   3   2  10       79.86       95.82      6.18 o 
   4   2  10      135.33      147.56      9.88 o 
   5   2  10       21.06       33.21     12.70 o 
   6   2  10       72.00       80.04     13.24 o 
   7   2  10        0.10       -1.30      8.53 o 
  -7   3  10        0.31        0.38      8.51 o 
  -6   3  10      158.20      147.68     12.35 o 
  -5   3  10       23.65       13.36      8.08 o 
  -4   3  10      425.40      451.42     23.24 o 
  -3   3  10       67.08       68.41      9.42 o 
  -2   3  10        0.38       -0.51      5.08 o 
  -1   3  10      388.79      337.37      8.51 o 
   0   3  10     2375.89     2400.74     27.28 o 
   1   3  10        2.69       11.74      3.74 o 
   2   3  10      257.87      264.32      8.64 o 
   3   3  10       17.94       11.42      4.07 o 
   4   3  10      530.35      564.91     16.61 o 
   5   3  10       36.72       25.75      7.20 o 
   6   3  10      229.51      228.67     16.06 o 
   7   3  10        2.41       74.24     65.35 o 
  -7   4  10      144.70      156.44     15.55 o 
  -6   4  10       96.97       87.17     13.06 o 
  -5   4  10       38.44       49.99      9.75 o 
  -4   4  10      853.59      814.41     23.24 o 
  -3   4  10      560.77      569.03     17.17 o 
  -2   4  10      465.47      420.16     13.82 o 
  -1   4  10      600.24      549.19     14.74 o 
   0   4  10        6.74       22.75      6.00 o 
   1   4  10       94.77      111.24      6.02 o 
   2   4  10       22.17       36.31      5.29 o 
   3   4  10      550.00      534.73     15.87 o 
   4   4  10      100.83       92.78      8.61 o 
   5   4  10      321.76      320.78     14.07 o 
   6   4  10       27.40       16.43      7.62 o 
   7   4  10        0.24        7.54     11.66 o 
  -7   5  10       83.26       89.70     13.42 o 
  -6   5  10       50.86       86.04     11.57 o 
  -5   5  10      210.39      221.49     13.92 o 
  -4   5  10      146.06      194.90     12.60 o 
  -3   5  10       76.92       78.85      9.40 o 
  -2   5  10       52.04       87.33      9.73 o 
  -1   5  10        9.61       10.71      3.86 o 
   0   5  10       11.09       27.69      6.20 o 
   1   5  10      849.81      880.56     14.70 o 
   2   5  10      163.86      145.76      8.11 o 
   3   5  10      389.84      397.98     13.29 o 
   4   5  10       74.87       66.54      8.38 o 
   5   5  10        7.52        0.66      5.24 o 
   6   5  10       26.09       23.61     10.25 o 
   7   5  10       25.09       37.14     18.12 o 
  -7   6  10      219.04      210.83     16.03 o 
  -6   6  10       13.17       23.96      8.53 o 
  -5   6  10        9.11        8.58      7.58 o 
  -4   6  10     1027.97      980.55     26.59 o 
  -3   6  10       56.42       56.96      7.72 o 
  -2   6  10     2416.10     2269.90     42.12 o 
  -1   6  10      192.43      221.82      8.93 o 
   0   6  10     2097.48     2014.88     25.29 o 
   1   6  10      362.14      349.47      9.82 o 
   2   6  10      379.14      377.33      9.69 o 
   3   6  10     1706.26     1676.72     30.56 o 
   4   6  10       10.06        8.97      6.20 o 
   5   6  10      754.59      746.88     23.48 o 
   6   6  10      138.00      129.82     18.42 o 
   7   6  10        0.07        5.77     14.28 o 
  -7   7  10       88.51       99.51     13.27 o 
  -6   7  10        8.76       30.90     16.41 o 
  -5   7  10      303.07      330.85     16.92 o 
  -4   7  10        1.75       -1.26      5.91 o 
  -3   7  10       64.86       69.30      8.65 o 
  -2   7  10        2.82       28.11      7.33 o 
  -1   7  10      386.00      395.74     10.99 o 
   0   7  10     1089.23     1086.73     17.54 o 
   1   7  10      913.90      877.72     15.60 o 
   2   7  10       74.33       79.38      7.15 o 
   3   7  10      213.15      221.87     13.80 o 
   4   7  10      148.99      168.37     11.08 o 
   5   7  10        1.69        3.18      6.98 o 
   6   7  10        2.30       -3.54      7.81 o 
  -7   8  10        5.62        8.56      8.57 o 
  -6   8  10       51.73       43.51     10.12 o 
  -5   8  10        6.00       -2.74      9.56 o 
  -4   8  10       53.83       69.46      9.52 o 
  -3   8  10      348.22      375.64     16.41 o 
  -2   8  10      734.00      765.12     17.38 o 
  -1   8  10       83.74       85.07      6.82 o 
   0   8  10      703.46      702.73     14.00 o 
   1   8  10      142.00      129.52      6.61 o 
   2   8  10       91.08      103.06      7.90 o 
   3   8  10       20.67       32.97      8.70 o 
   4   8  10      319.61      334.55     16.04 o 
   5   8  10       18.01       23.12      9.14 o 
   6   8  10        6.67       17.56     10.08 o 
  -6   9  10      204.09      224.32     17.08 o 
  -5   9  10      173.53      162.10     15.68 o 
  -4   9  10      136.36      141.75     12.37 o 
  -3   9  10      126.63      119.24     11.09 o 
  -2   9  10       63.86       73.98     10.74 o 
  -1   9  10      819.70      850.48     17.64 o 
   0   9  10      148.30      172.16      9.87 o 
   1   9  10        4.03       12.43      7.30 o 
   2   9  10       31.32       41.05      6.14 o 
   3   9  10      407.64      390.80     17.64 o 
   4   9  10        2.98       -3.28      7.87 o 
   5   9  10       29.72       26.44      9.39 o 
   6   9  10       35.81       30.66     10.67 o 
  -6  10  10        5.88        9.45      9.07 o 
  -5  10  10      146.23      149.02     13.25 o 
  -4  10  10       10.46       16.71      7.72 o 
  -3  10  10      632.26      612.66     21.37 o 
  -2  10  10      379.73      405.33     14.19 o 
  -1  10  10      309.36      313.66     11.58 o 
   0  10  10       12.67        9.44      4.07 o 
   1  10  10       40.41       47.08      6.47 o 
   2  10  10      559.26      554.61     18.83 o 
   3  10  10     1320.50     1313.49     34.15 o 
   4  10  10       17.23        9.97      7.97 o 
   5  10  10       68.38      102.20     15.31 o 
   6  10  10       22.16       18.42     10.63 o 
  -6  11  10      555.09      558.82     23.44 o 
  -5  11  10        6.68        0.91      7.02 o 
  -4  11  10      413.14      421.97     18.97 o 
  -3  11  10        0.64       12.20      7.08 o 
  -2  11  10      364.23      349.79     13.41 o 
  -1  11  10        7.42        8.28      5.49 o 
   0  11  10      225.43      223.63      8.36 o 
   1  11  10      121.57      123.16     11.16 o 
   2  11  10        4.34        1.96      5.57 o 
   3  11  10        0.84        3.93      6.59 o 
   4  11  10      114.17      101.38     11.15 o 
   5  11  10       24.00       44.47     10.84 o 
   6  11  10       86.53      107.10     16.65 o 
  -6  12  10       17.91       41.59     24.77 o 
  -5  12  10       70.33       77.20     10.46 o 
  -4  12  10        2.42       23.43     11.77 o 
  -3  12  10      219.82      219.97     13.91 o 
  -2  12  10       48.63       55.59      7.73 o 
  -1  12  10      226.09      228.31     10.95 o 
   0  12  10       47.54       53.29      5.64 o 
   1  12  10       48.03       69.37     10.03 o 
   2  12  10      187.13      197.24     13.23 o 
   3  12  10      194.74      226.37     15.88 o 
   4  12  10      171.00      184.96     15.67 o 
   5  12  10        3.03       24.69     11.84 o 
  -5  13  10      163.94      174.11     15.89 o 
  -4  13  10       12.18       12.60      8.36 o 
  -3  13  10       62.01       75.55      9.81 o 
  -2  13  10        0.03       -6.03      6.03 o 
  -1  13  10      757.15      753.19     19.90 o 
   0  13  10        2.52        8.17      5.29 o 
   1  13  10      230.94      229.13     13.82 o 
   2  13  10       26.07       19.05      8.33 o 
   3  13  10        0.28       -0.51      7.03 o 
   4  13  10        1.26        9.66      9.05 o 
   5  13  10        6.88       17.51      9.20 o 
  -5  14  10        1.63        9.11     11.47 o 
  -4  14  10        5.55       -0.22      7.25 o 
  -3  14  10        1.58       -2.08      6.91 o 
  -2  14  10      448.72      473.42     20.79 o 
  -1  14  10        7.58        4.43      5.51 o 
   0  14  10       86.52       89.61     13.19 o 
   1  14  10       49.86       72.73     11.00 o 
   2  14  10      251.75      268.64     15.81 o 
   3  14  10        2.53       -5.64      7.60 o 
   4  14  10       93.29       90.56     12.90 o 
  -4  15  10      111.88      103.73     12.87 o 
  -3  15  10       67.52       83.51     11.68 o 
  -2  15  10      144.70      147.88     18.08 o 
  -1  15  10      365.48      349.81     13.65 o 
   0  15  10       75.73       58.92      9.54 o 
   1  15  10      350.83      358.69     18.35 o 
   2  15  10        2.10        1.48      7.59 o 
   3  15  10       20.01       22.25      9.24 o 
   4  15  10        0.76       -2.19      8.35 o 
  -4  16  10        1.19        7.80      9.98 o 
  -3  16  10       73.27       54.38     11.20 o 
  -2  16  10      113.38      117.14     10.72 o 
  -1  16  10        1.86        5.64      8.43 o 
   0  16  10        6.99        0.75      6.29 o 
   1  16  10      123.02      108.09     12.43 o 
   2  16  10       55.09       61.68     11.61 o 
   3  16  10      482.76      515.73     24.15 o 
  -3  17  10        0.18       -8.82     20.00 o 
  -2  17  10       42.82       36.57     11.79 o 
  -1  17  10      265.17      286.73     20.66 o 
   0  17  10      127.85      174.35     40.45 o 
   1  17  10        1.86        7.24      8.50 o 
   2  17  10       21.23       28.46     11.23 o 
   3  17  10       48.33       29.56     10.53 o 
  -2  18  10       97.71       81.48     23.81 o 
  -1  18  10        0.95       -1.76      9.30 o 
   0  18  10        0.34       -5.45     10.02 o 
   1  18  10      196.24      197.55     16.96 o 
  -7   0  11        5.10      -10.70     11.73 o 
  -5   0  11        3.11        5.55     10.40 o 
  -3   0  11     1196.31     1217.75     65.21 o 
  -1   0  11       47.31       40.30      9.02 o 
   1   0  11     2677.05     2580.96     44.96 o 
   3   0  11       73.34       65.50      8.51 o 
   5   0  11       10.26        9.29     11.01 o 
  -7   1  11       84.67       93.57     12.92 o 
  -6   1  11      207.28      209.60     15.20 o 
  -5   1  11      102.81       95.59     11.31 o 
  -4   1  11       55.79       57.38     10.19 o 
  -3   1  11      180.14      177.52     11.76 o 
  -2   1  11      267.43      272.90     12.19 o 
  -1   1  11       61.53       52.15      6.86 o 
   0   1  11     1118.24     1050.94     32.74 o 
   1   1  11       90.29      116.07      6.77 o 
   2   1  11        7.98        8.90      4.39 o 
   3   1  11        3.66        0.74      4.91 o 
   4   1  11      418.81      452.85     17.43 o 
   5   1  11      103.16      115.73     12.63 o 
   6   1  11      127.20      148.81     18.61 o 
  -7   2  11       17.43       33.79     11.16 o 
  -6   2  11       37.33       55.11     11.13 o 
  -5   2  11       25.15       43.07     10.77 o 
  -4   2  11     1152.17     1125.24     29.99 o 
  -3   2  11      283.07      288.54     13.94 o 
  -2   2  11      138.71      116.81      9.17 o 
  -1   2  11        2.78        2.74      5.02 o 
   0   2  11      442.80      380.93      8.70 o 
   1   2  11      378.96      376.55     10.35 o 
   2   2  11      209.88      196.02      8.13 o 
   3   2  11      167.91      158.97      7.78 o 
   4   2  11        7.01        8.29      5.98 o 
   5   2  11        1.33        2.76      9.05 o 
   6   2  11        2.22        1.95     10.03 o 
  -7   3  11      253.18      278.57     19.76 o 
  -6   3  11      153.77      143.78     16.17 o 
  -5   3  11      430.43      414.14     19.07 o 
  -4   3  11      313.75      302.79     15.65 o 
  -3   3  11       24.07       61.61      9.10 o 
  -2   3  11        8.69        8.54      5.98 o 
  -1   3  11       18.70       24.44      6.46 o 
   0   3  11        1.57        5.89      3.03 o 
   1   3  11      349.82      365.64      9.78 o 
   2   3  11       27.68       38.41      5.69 o 
   3   3  11        4.38       -0.10      3.82 o 
   4   3  11      108.45      142.64     23.50 o 
   5   3  11      643.21      656.07     29.93 o 
   6   3  11       79.86       84.62     14.87 o 
  -7   4  11       33.46       55.30     15.43 o 
  -6   4  11        1.78      -10.03     10.03 o 
  -5   4  11       66.15       99.82     13.96 o 
  -4   4  11      490.73      540.42     19.21 o 
  -3   4  11      109.42      142.46     13.60 o 
  -2   4  11       33.82       50.35      7.72 o 
  -1   4  11        1.86       -4.77      4.77 o 
   0   4  11      389.56      364.04      9.16 o 
   1   4  11      138.10      142.78      7.56 o 
   2   4  11      696.14      714.38     14.86 o 
   3   4  11       60.31       63.27      7.16 o 
   4   4  11      326.33      326.37     14.15 o 
   5   4  11      152.77      142.17     16.85 o 
   6   4  11       60.42       76.91     19.56 o 
  -6   5  11        2.36       31.20     13.03 o 
  -5   5  11      186.37      256.89     50.91 o 
  -4   5  11       69.23       47.95      9.61 o 
  -3   5  11      264.74      242.51     13.94 o 
  -2   5  11      181.06      186.53     12.10 o 
  -1   5  11      109.03      134.09      9.92 o 
   0   5  11      347.73      334.26      8.88 o 
   1   5  11      225.14      218.38      8.51 o 
   2   5  11       22.92       40.01     11.01 o 
   3   5  11       64.96       80.51     12.96 o 
   4   5  11        3.11       12.13      7.06 o 
   5   5  11      339.04      329.42     21.69 o 
   6   5  11       18.60       54.72     18.35 o 
  -6   6  11       72.92       77.31     10.73 o 
  -5   6  11       53.46       63.80     13.29 o 
  -4   6  11       66.67       67.64     11.03 o 
  -3   6  11      729.57      731.92     21.48 o 
  -2   6  11      138.26      161.06     12.77 o 
  -1   6  11      134.78      132.26      7.69 o 
   0   6  11      329.24      307.79     12.93 o 
   1   6  11      435.83      454.11     11.26 o 
   2   6  11      107.01      119.74      9.72 o 
   3   6  11      349.33      339.41     12.86 o 
   4   6  11      119.10      119.80     11.01 o 
   5   6  11       30.63       20.01      9.27 o 
   6   6  11       68.15       75.39     15.16 o 
  -6   7  11       98.29       94.38     12.65 o 
  -5   7  11        6.48        4.32      8.31 o 
  -4   7  11      168.22      166.87     13.99 o 
  -3   7  11      204.15      237.53     14.11 o 
  -2   7  11      402.66      389.71     16.64 o 
  -1   7  11        0.82       -0.17      3.84 o 
   0   7  11     2508.64     2407.41     31.69 o 
   1   7  11       74.54       88.01      6.74 o 
   2   7  11      795.37      784.19     19.44 o 
   3   7  11       38.22       29.63      8.04 o 
   4   7  11       65.75       93.85     14.85 o 
   5   7  11      315.82      344.82     26.80 o 
   6   7  11      103.44      109.92     16.19 o 
  -6   8  11       21.42       37.08      9.87 o 
  -5   8  11      422.05      439.35     20.02 o 
  -4   8  11      253.69      246.73     14.34 o 
  -3   8  11      335.39      343.94     14.84 o 
  -2   8  11       50.81       53.92      9.02 o 
  -1   8  11        8.20       19.90      7.76 o 
   0   8  11      345.94      308.81      9.96 o 
   1   8  11       99.87      113.51      7.24 o 
   2   8  11     1386.57     1339.86     29.80 o 
   3   8  11      352.24      364.29     14.43 o 
   4   8  11      603.89      582.34     23.99 o 
   5   8  11       64.53       73.85     15.85 o 
   6   8  11        6.43        9.38     10.43 o 
  -6   9  11      135.68      157.28     22.53 o 
  -5   9  11       75.20       75.02     11.95 o 
  -4   9  11       27.97       15.64      8.36 o 
  -3   9  11       29.66       35.14     11.29 o 
  -2   9  11      321.79      311.05     15.92 o 
  -1   9  11      696.51      628.83     17.22 o 
   0   9  11      343.07      324.99     10.29 o 
   1   9  11      288.23      296.72     15.66 o 
   2   9  11      278.68      256.19     16.67 o 
   3   9  11      177.13      164.94     17.12 o 
   4   9  11      105.88       92.21     12.39 o 
   5   9  11      167.23      172.34     25.05 o 
  -5  10  11       80.61       72.24     12.76 o 
  -4  10  11       99.66      113.49     11.63 o 
  -3  10  11       17.33       12.40      7.62 o 
  -2  10  11      192.02      207.88     13.41 o 
  -1  10  11        1.13       14.65      5.93 o 
   0  10  11        1.70       10.14      4.47 o 
   1  10  11        0.01       16.30     10.33 o 
   2  10  11      484.25      474.88     14.75 o 
   3  10  11       86.22       98.93     14.77 o 
   4  10  11      170.87      176.59     21.84 o 
   5  10  11        0.30       -9.41      9.46 o 
  -5  11  11       33.36       28.79      9.89 o 
  -4  11  11        1.71       -7.53      7.53 o 
  -3  11  11        0.34       12.55      8.18 o 
  -2  11  11        0.79       -1.87      7.57 o 
  -1  11  11      866.11      873.84     23.40 o 
   0  11  11       21.95       23.82      7.37 o 
   1  11  11       71.57       76.84      7.98 o 
   2  11  11        5.91       -0.70      5.85 o 
   3  11  11       52.21       65.41     12.45 o 
   4  11  11        2.97        6.91      8.69 o 
   5  11  11       16.13       14.16     12.54 o 
  -5  12  11      167.35      197.14     14.81 o 
  -4  12  11      128.00      129.95     13.15 o 
  -3  12  11       49.56       57.63      9.49 o 
  -2  12  11      250.10      270.12     15.09 o 
  -1  12  11        6.62        5.90      6.31 o 
   0  12  11       34.93       48.67      7.31 o 
   1  12  11       39.43       53.01      8.90 o 
   2  12  11      149.21      195.41     13.78 o 
   3  12  11      312.12      338.21     19.09 o 
   4  12  11        1.05        5.34      8.35 o 
  -4  13  11       18.60       12.01      9.61 o 
  -3  13  11        5.27        4.56      7.36 o 
  -2  13  11      383.52      348.76     17.40 o 
  -1  13  11       82.48       94.53      9.55 o 
   0  13  11      101.09      110.77     10.34 o 
   1  13  11        1.22        8.14      7.29 o 
   2  13  11        3.35        1.71      6.45 o 
   3  13  11        0.16        5.95      8.64 o 
   4  13  11        8.25        9.88      8.86 o 
  -4  14  11        2.57        1.68      9.12 o 
  -3  14  11      119.21       94.02     11.91 o 
  -2  14  11        5.61        4.05      7.71 o 
  -1  14  11        4.24        1.13      5.99 o 
   0  14  11        4.89        9.97      8.64 o 
   1  14  11       53.14       33.52      9.17 o 
   2  14  11       14.58       18.64      9.19 o 
   3  14  11      254.07      233.07     15.86 o 
   4  14  11       20.21       17.67      9.43 o 
  -3  15  11        0.31       10.58      8.26 o 
  -2  15  11       42.09       56.51     10.91 o 
  -1  15  11      119.59      133.79     13.53 o 
   0  15  11       47.49       53.53     11.46 o 
   1  15  11       75.87       70.70     12.25 o 
   2  15  11       23.90       37.59     13.29 o 
   3  15  11      275.36      271.37     19.73 o 
  -2  16  11      158.30      110.66     18.16 o 
  -1  16  11       53.81       60.42     12.89 o 
   0  16  11        5.27        8.38      8.94 o 
   1  16  11        0.27       -7.66      9.41 o 
   2  16  11      204.03      196.95     16.19 o 
  -1  17  11      160.67      161.00     23.38 o 
   0  17  11        0.20        1.44      8.57 o 
   1  17  11        4.42       18.51     10.82 o 
  -6   0  12       30.42       23.64     13.74 o 
  -4   0  12     1246.31     1211.83     45.64 o 
  -2   0  12       40.83       34.69     10.95 o 
   0   0  12      459.54      435.17     21.54 o 
   2   0  12      135.76      131.34     10.61 o 
   4   0  12       27.26       57.40     25.03 o 
   6   0  12       43.04       39.68     26.39 o 
  -6   1  12        9.32       11.38      8.75 o 
  -5   1  12       78.98       79.33     11.76 o 
  -4   1  12       18.39       43.97      9.75 o 
  -3   1  12      498.12      473.31     18.95 o 
  -2   1  12        0.62        1.10      7.51 o 
  -1   1  12      223.63      221.36     12.17 o 
   0   1  12       31.32       35.60     12.34 o 
   1   1  12       70.06       71.12      5.90 o 
   2   1  12      100.08      103.48      7.39 o 
   3   1  12      152.41      151.81      8.44 o 
   4   1  12       84.77       98.99     10.88 o 
   5   1  12      294.58      311.34     18.14 o 
   6   1  12       17.20       10.76     21.29 o 
  -6   2  12       33.38       59.32     11.30 o 
  -5   2  12       10.32       10.57      8.36 o 
  -4   2  12      313.68      320.15     17.40 o 
  -3   2  12      619.87      668.36     21.96 o 
  -2   2  12      203.13      183.70     11.75 o 
  -1   2  12       21.55       15.18      6.27 o 
   0   2  12        1.18        3.37      5.83 o 
   1   2  12      192.10      184.45     10.33 o 
   2   2  12      115.49      126.20      7.45 o 
   3   2  12       20.55       14.63      5.45 o 
   4   2  12        2.65        2.95      6.93 o 
   5   2  12        7.35        7.47      9.04 o 
   6   2  12      146.81      103.44     32.46 o 
  -6   3  12        3.13       -5.96      8.56 o 
  -5   3  12       34.65       36.96      9.49 o 
  -4   3  12       16.44        7.27     10.39 o 
  -3   3  12       18.55       40.17     10.62 o 
  -2   3  12      100.34      147.73     14.27 o 
  -1   3  12      506.29      455.41     16.93 o 
   0   3  12      134.60      165.65     10.89 o 
   1   3  12       36.94       42.90      5.26 o 
   2   3  12       14.09        8.72      4.63 o 
   3   3  12      144.40      150.62     12.17 o 
   4   3  12      354.95      372.02     15.13 o 
   5   3  12        0.11       20.14     11.74 o 
   6   3  12      210.92      212.03     27.09 o 
  -6   4  12        9.64       11.12      9.17 o 
  -5   4  12      107.66      106.87     12.48 o 
  -4   4  12       88.58       97.05     11.83 o 
  -3   4  12      420.11      479.38     20.33 o 
  -2   4  12      130.98      137.37     11.83 o 
  -1   4  12        1.17        4.57      5.70 o 
   0   4  12      175.91      153.68      7.76 o 
   1   4  12      323.74      305.80     11.87 o 
   2   4  12        0.58       -2.42      4.40 o 
   3   4  12       38.52       50.09     12.30 o 
   4   4  12       13.19        8.91      7.76 o 
   5   4  12       44.64       41.37     15.30 o 
   6   4  12       48.69       67.36     14.89 o 
  -6   5  12      155.96      138.59     13.98 o 
  -5   5  12        7.84        7.71      8.90 o 
  -4   5  12        0.15       17.40     10.64 o 
  -3   5  12      459.82      457.35     19.62 o 
  -2   5  12      617.65      594.30     20.17 o 
  -1   5  12       75.12       74.84     10.92 o 
   0   5  12      254.86      238.19      9.88 o 
   1   5  12      105.57      115.18      7.96 o 
   2   5  12      160.99      154.63      7.82 o 
   3   5  12       24.34       34.66     10.32 o 
   4   5  12      191.48      196.04     14.15 o 
   5   5  12      109.15      100.66     14.74 o 
  -6   6  12       21.15       14.89     10.20 o 
  -5   6  12      156.41      186.84     20.89 o 
  -4   6  12      275.70      304.40     16.21 o 
  -3   6  12       12.81       15.79      7.59 o 
  -2   6  12        2.10       13.92      8.18 o 
  -1   6  12        0.03        5.56      6.29 o 
   0   6  12      273.79      278.28     12.10 o 
   1   6  12      120.16      114.22      8.52 o 
   2   6  12      152.90      153.47      9.80 o 
   3   6  12       16.79       14.55      6.67 o 
   4   6  12        6.08       12.82     13.59 o 
   5   6  12        5.74        0.92      6.45 o 
  -5   7  12       49.93       67.23     11.79 o 
  -4   7  12        0.52        6.92      8.42 o 
  -3   7  12      109.46      115.69     11.35 o 
  -2   7  12       65.98       76.45     10.77 o 
  -1   7  12     1013.26     1002.52     26.52 o 
   0   7  12        1.14        8.02      5.25 o 
   1   7  12       79.71       85.34      7.53 o 
   2   7  12       17.73       32.26      7.43 o 
   3   7  12      289.91      266.79     12.86 o 
   4   7  12        8.68       10.64      9.46 o 
   5   7  12       46.25       67.65     12.21 o 
  -5   8  12        0.54       23.85     10.47 o 
  -4   8  12       14.49       23.26      8.79 o 
  -3   8  12      114.19      134.49     13.04 o 
  -2   8  12       82.06       80.58     10.03 o 
  -1   8  12       34.57       53.13      9.25 o 
   0   8  12      152.25      155.14      9.49 o 
   1   8  12      472.30      455.28     14.26 o 
   2   8  12      877.25      876.59     21.94 o 
   3   8  12       17.95       18.32      8.59 o 
   4   8  12      155.19      142.53     14.68 o 
   5   8  12       17.64       41.09     14.05 o 
  -5   9  12       18.82       41.03     10.75 o 
  -4   9  12       50.49       63.47     11.94 o 
  -3   9  12       15.08       25.80     11.70 o 
  -2   9  12      383.89      386.65     18.29 o 
  -1   9  12      542.93      588.22     36.16 o 
   0   9  12      294.23      272.76     11.94 o 
   1   9  12       29.17       33.23      7.02 o 
   2   9  12      434.44      400.34     15.76 o 
   3   9  12       67.18       65.18     10.93 o 
   4   9  12      790.13      785.14     43.54 o 
   5   9  12       25.05       13.41     11.84 o 
  -5  10  12      176.87      187.25     17.34 o 
  -4  10  12       89.26      105.02     12.81 o 
  -3  10  12        7.73       13.12      8.76 o 
  -2  10  12        5.44        8.13      7.33 o 
  -1  10  12       79.57       75.62      9.78 o 
   0  10  12        2.62       23.93      7.81 o 
   1  10  12      156.09      158.12     11.54 o 
   2  10  12      173.49      173.08     13.30 o 
   3  10  12      204.96      193.35     15.02 o 
   4  10  12      345.72      288.48     31.54 o 
  -4  11  12        5.10        7.69      9.02 o 
  -3  11  12       18.83       34.02     10.03 o 
  -2  11  12      363.82      360.91     17.66 o 
  -1  11  12       22.26       36.32     12.06 o 
   0  11  12      119.61      106.03      9.76 o 
   1  11  12        0.12        1.10      8.92 o 
   2  11  12       81.43       87.67     11.86 o 
   3  11  12       77.54       83.11     12.58 o 
   4  11  12      313.05      280.35     19.99 o 
  -4  12  12       13.60       20.18     10.27 o 
  -3  12  12        7.50        1.70      7.46 o 
  -2  12  12        2.92       18.65     10.98 o 
  -1  12  12       38.13       32.01      8.34 o 
   0  12  12        9.69        2.16      5.67 o 
   1  12  12       52.21       58.04     10.90 o 
   2  12  12       95.63       84.39     11.04 o 
   3  12  12       75.98       94.96     12.63 o 
   4  12  12        5.62       11.73      9.26 o 
  -3  13  12        8.16       -0.62      7.17 o 
  -2  13  12       47.64       59.17     11.12 o 
  -1  13  12      226.87      233.06     16.65 o 
   0  13  12        0.60       -5.00      8.48 o 
   1  13  12        2.53        4.12      7.86 o 
   2  13  12        1.51        9.52     10.03 o 
   3  13  12       43.45       18.50      9.69 o 
  -3  14  12       72.70      104.07     12.26 o 
  -2  14  12        3.38       -1.41      8.79 o 
  -1  14  12       31.45       22.47     12.84 o 
   0  14  12       68.43       89.67     13.41 o 
   1  14  12       27.04        0.67      7.97 o 
   2  14  12       78.49       83.44     14.03 o 
  -2  15  12       89.79      120.94     18.91 o 
  -1  15  12       51.13       45.28     15.07 o 
   0  15  12        0.12       -5.22     12.73 o 
   1  15  12        6.53       18.31     20.11 o 
  -5   0  13      204.95      188.32     21.20 o 
  -3   0  13      373.85      381.15     40.49 o 
  -1   0  13      200.02      221.07     21.69 o 
   1   0  13     1429.21     1389.83     47.57 o 
   3   0  13      143.28      126.01     16.53 o 
   5   0  13       22.93       25.05     23.98 o 
  -5   1  13        0.24        7.87      9.17 o 
  -4   1  13       16.15       33.69     12.32 o 
  -3   1  13      105.72      102.51     26.25 o 
  -2   1  13      228.48      228.58     13.06 o 
  -1   1  13        2.90        7.08      6.10 o 
   0   1  13      334.06      313.60     15.83 o 
   1   1  13       45.90       65.49     10.40 o 
   2   1  13       33.68       25.58      5.81 o 
   3   1  13        0.26        2.63      5.87 o 
   4   1  13       44.61       57.93     10.60 o 
   5   1  13       52.10      122.92     65.25 o 
  -5   2  13       95.14       98.40     12.92 o 
  -4   2  13      199.91      191.99     14.33 o 
  -3   2  13      103.70      112.59     13.27 o 
  -2   2  13       27.09       48.12      9.23 o 
  -1   2  13       52.61       60.78      8.51 o 
   0   2  13      142.71      177.87     12.24 o 
   1   2  13      270.41      275.69     14.36 o 
   2   2  13       24.93       31.08      5.86 o 
   3   2  13       13.41       21.83      7.05 o 
   4   2  13       14.05       26.85      9.73 o 
   5   2  13       27.07       16.74     11.37 o 
  -5   3  13        0.00       -8.85      8.85 o 
  -4   3  13       14.28       26.47      9.47 o 
  -3   3  13      458.56      460.48     22.52 o 
  -2   3  13      141.15      134.93     12.73 o 
  -1   3  13        9.90       13.58      7.78 o 
   0   3  13        9.97       26.04      8.93 o 
   1   3  13        0.36       -0.73      9.25 o 
   2   3  13       93.84       98.18      9.54 o 
   3   3  13       72.36       95.89      9.85 o 
   4   3  13       19.65       18.10      7.91 o 
   5   3  13       46.27       77.01     19.16 o 
  -5   4  13        0.79        3.34      8.06 o 
  -4   4  13      190.96      171.21     15.01 o 
  -3   4  13       34.51       83.89     11.90 o 
  -2   4  13       11.88        8.70      7.33 o 
  -1   4  13       71.43       67.00     10.12 o 
   0   4  13      416.99      383.16     16.88 o 
   1   4  13      191.15      188.89     13.93 o 
   2   4  13      138.79      157.74      9.82 o 
   3   4  13       23.46       21.05      8.23 o 
   4   4  13       49.73       63.16     16.02 o 
   5   4  13        3.92        5.22     13.55 o 
  -5   5  13        3.70        4.91      9.03 o 
  -4   5  13        2.47       14.13      8.47 o 
  -3   5  13      119.74      121.78     13.45 o 
  -2   5  13       24.03       24.33     10.26 o 
  -1   5  13      280.95      301.50     16.02 o 
   0   5  13       17.95       29.98     12.18 o 
   1   5  13       52.22       62.86      8.39 o 
   2   5  13       62.63       54.03      7.99 o 
   3   5  13      103.79      127.61     23.03 o 
   4   5  13      162.05      156.17     16.95 o 
   5   5  13        4.24        7.45     21.06 o 
  -5   6  13       69.79       70.98     12.67 o 
  -4   6  13        2.35        5.81      7.76 o 
  -3   6  13      125.18      147.83     15.21 o 
  -2   6  13        0.10        5.81      6.83 o 
  -1   6  13      167.12      163.31     12.61 o 
   0   6  13       60.09       84.56     10.09 o 
   1   6  13      413.96      401.43     17.13 o 
   2   6  13       18.20       37.76      9.23 o 
   3   6  13        0.68        5.56      6.27 o 
   4   6  13        0.21       -7.99      9.51 o 
  -5   7  13        2.94        9.90     10.03 o 
  -4   7  13       29.04       25.62      9.63 o 
  -3   7  13       34.69       44.78     11.46 o 
  -2   7  13      304.15      326.28     24.94 o 
  -1   7  13      136.69      140.03     13.90 o 
   0   7  13        2.16       12.11      9.68 o 
   1   7  13        0.05        4.82      5.93 o 
   2   7  13      226.68      224.76     11.41 o 
   3   7  13        3.77        1.14      7.03 o 
   4   7  13       53.32       66.49     11.76 o 
  -4   8  13       73.31       64.15     12.55 o 
  -3   8  13       12.53       21.35     11.20 o 
  -2   8  13        7.71        6.57      7.64 o 
  -1   8  13       17.95       24.05     13.97 o 
   0   8  13       33.58       47.25     12.84 o 
   1   8  13      107.04      116.30     10.36 o 
   2   8  13        9.54       12.70      7.75 o 
   3   8  13      173.63      158.54     14.23 o 
   4   8  13        2.02        6.39      8.78 o 
  -4   9  13        0.66       -5.93      8.38 o 
  -3   9  13       90.36       65.53     12.92 o 
  -2   9  13      108.01       96.10     11.81 o 
  -1   9  13      108.22       88.57     10.72 o 
   0   9  13        0.25        1.90     10.44 o 
   1   9  13       61.30       66.14     14.01 o 
   2   9  13      117.50      126.34     14.55 o 
   3   9  13      296.86      271.00     16.55 o 
   4   9  13       33.67       34.79     11.13 o 
  -4  10  13      171.24      177.15     15.45 o 
  -3  10  13       23.64       32.42     10.49 o 
  -2  10  13        9.14       20.83     11.57 o 
  -1  10  13        5.98       21.83      9.09 o 
   0  10  13      167.14      150.02     14.42 o 
   1  10  13        0.22        0.13      5.67 o 
   2  10  13       58.43       85.06     12.92 o 
   3  10  13      105.20      102.95     25.68 o 
  -3  11  13       87.59       90.76     13.57 o 
  -2  11  13      154.86      149.98     14.86 o 
  -1  11  13      501.36      508.52     28.17 o 
   0  11  13        1.24        2.78     15.92 o 
   1  11  13       19.88        1.63      9.82 o 
   2  11  13       70.76       78.23     13.87 o 
   3  11  13      209.32      194.00     21.19 o 
  -2  12  13      102.90      138.82     14.96 o 
  -1  12  13        6.90       38.08     27.62 o 
   0  12  13        6.93        0.36      9.55 o 
   1  12  13        2.05       -9.51     10.69 o 
   2  12  13       89.88      117.07     15.41 o 
  -2  13  13      251.64      247.62     28.67 o 
  -1  13  13       83.94      119.32     19.08 o 
   0  13  13       21.51       10.95     13.33 o 
   1  13  13        2.65        9.07     12.25 o 
  -4   0  14      306.16      317.69     26.93 o 
  -2   0  14       13.80       15.70     11.33 o 
   0   0  14      366.01      347.69     24.78 o 
   2   0  14      230.43      223.26     20.78 o 
   4   0  14       16.69       -0.12     16.33 o 
  -4   1  14       86.88      115.07     14.00 o 
  -3   1  14      439.63      400.73     18.67 o 
  -2   1  14       53.86       87.71     13.69 o 
  -1   1  14       25.36       14.79      8.68 o 
   0   1  14        3.71       14.54      7.73 o 
   1   1  14        4.12       -2.18      6.49 o 
   2   1  14       70.27       72.93     10.28 o 
   3   1  14      198.36      169.27     22.13 o 
   4   1  14      157.69      132.00     16.42 o 
  -4   2  14      114.12      132.91     15.58 o 
  -3   2  14        1.27        8.07     12.00 o 
  -2   2  14       11.24       35.16     13.89 o 
  -1   2  14      165.64      204.80     13.03 o 
   0   2  14      119.28      122.91     11.15 o 
   1   2  14      143.97      175.79     13.44 o 
   2   2  14       30.35       55.12     14.98 o 
   3   2  14      152.54      152.00     18.50 o 
   4   2  14        0.21        2.07     10.03 o 
  -4   3  14      178.64      159.37     13.89 o 
  -3   3  14        6.49       16.90     11.28 o 
  -2   3  14      199.28      218.28     15.35 o 
  -1   3  14       43.99       51.27      9.91 o 
   0   3  14        0.03       -6.91      6.91 o 
   1   3  14        4.83        6.26      7.99 o 
   2   3  14      174.94      167.53     15.24 o 
   3   3  14        2.94       21.78     10.45 o 
   4   3  14      116.19      109.19     16.38 o 
  -4   4  14       37.15       29.01     11.98 o 
  -3   4  14       11.99       22.75     10.29 o 
  -2   4  14        0.12       -0.36      6.75 o 
  -1   4  14      276.42      299.96     16.33 o 
   0   4  14       16.09       15.81      8.53 o 
   1   4  14      151.26      166.51     13.28 o 
   2   4  14        2.58       -0.94      7.82 o 
   3   4  14       23.34       16.14      9.75 o 
   4   4  14       21.33       23.96     14.53 o 
  -4   5  14       19.27       23.64     11.82 o 
  -3   5  14      180.31      175.45     14.53 o 
  -2   5  14      103.72      112.53     11.79 o 
  -1   5  14        8.34       19.18      8.85 o 
   0   5  14        5.34       10.81      7.75 o 
   1   5  14        0.67       10.78      9.50 o 
   2   5  14      120.69      139.58     17.23 o 
   3   5  14       29.51       45.67      9.75 o 
  -4   6  14      160.31      161.80     15.21 o 
  -3   6  14        1.33       -0.82      6.64 o 
  -2   6  14       32.09       39.37     10.34 o 
  -1   6  14       42.84       27.83      8.99 o 
   0   6  14      174.96      175.60     12.86 o 
   1   6  14       20.47       17.41     10.12 o 
   2   6  14        2.61       10.66      9.01 o 
   3   6  14       15.02       10.25     10.37 o 
  -3   7  14      149.14      158.84     13.38 o 
  -2   7  14        0.02       -6.53      7.83 o 
  -1   7  14       74.06       85.34     11.92 o 
   0   7  14        1.19       16.94      8.21 o 
   1   7  14       62.05       54.59     11.56 o 
   2   7  14        0.56       10.76      9.78 o 
   3   7  14      122.79      112.82     15.16 o 
  -3   8  14        2.68        7.65      8.46 o 
  -2   8  14       37.31       31.11     11.38 o 
  -1   8  14       92.77      106.03     11.84 o 
   0   8  14       62.76       59.59     12.05 o 
   1   8  14       25.77       37.36     11.58 o 
   2   8  14        1.56       10.63     11.46 o 
   3   8  14       33.43       21.10     15.01 o 
  -2   9  14      134.50      134.24     12.64 o 
  -1   9  14       49.53       62.87     13.82 o 
   0   9  14        0.87       14.37      9.61 o 
   1   9  14      100.62      125.32     23.68 o 
   2   9  14       39.97       34.02     15.72 o 
  -2  10  14        0.78        8.71      8.80 o 
  -1  10  14      358.10      341.91     26.30 o 
   0  10  14        2.19       23.93     10.19 o 
   1  10  14      204.31      196.57     25.02 o 
  -1  11  14       68.89       71.16     14.06 o 
   0  11  14        6.21        1.64     20.30 o 
  -3   0  15        1.24        3.16     11.40 o 
  -1   0  15      155.67      166.44     19.16 o 
   1   0  15      131.45      101.22     17.82 o 
   3   0  15       32.53       36.30     23.43 o 
  -3   1  15       39.69       35.99     10.39 o 
  -2   1  15       49.98       97.48     12.13 o 
  -1   1  15       21.14        6.36      9.18 o 
   0   1  15       35.75       56.44     11.29 o 
   1   1  15       24.57       22.73      9.44 o 
   2   1  15      117.58      103.98     13.97 o 
  -3   2  15       26.66       42.68     12.20 o 
  -2   2  15      153.97      179.76     15.66 o 
  -1   2  15      132.49      149.73     16.80 o 
   0   2  15      242.68      225.35     17.18 o 
   1   2  15       32.19       51.53     10.73 o 
   2   2  15        0.10       -7.31      9.42 o 
  -3   3  15       88.94       96.25     14.40 o 
  -2   3  15       70.64      102.28     14.41 o 
  -1   3  15       38.29       54.08     11.64 o 
   0   3  15        6.73        9.76      8.90 o 
   1   3  15      109.14      108.91     14.22 o 
   2   3  15        2.94       -4.61     10.95 o 
  -2   4  15      293.90      332.46     19.76 o 
  -1   4  15        4.28        3.40      7.76 o 
   0   4  15      213.04      209.54     14.75 o 
   1   4  15       13.47       11.69     11.85 o 
   2   4  15        0.03        2.07      9.01 o 
  -2   5  15        1.84        8.57      8.42 o 
  -1   5  15       10.06       10.41      8.66 o 
   0   5  15       36.04       75.47     14.48 o 
   1   5  15       83.16      112.86     15.43 o 
   2   5  15       37.70       24.88     11.79 o 
  -2   6  15        2.02       10.28      8.68 o 
  -1   6  15      166.74      167.68     15.03 o 
   0   6  15        1.06       25.72     25.36 o 
   1   6  15       17.30       27.85     12.00 o 
  -1   7  15       62.78       74.86     14.08 o 
   0   7  15       21.29       20.22     11.49 o 
   1   7  15        0.64       -2.14      9.29 o 
                                                 
